# Supplementary material for: Naked mole-rat mortality rates defy Gompertzian laws by not increasing with age
Source: eLife. 2018 Jan 24;7:e31157. doi: 10.7554/eLife.31157 (PMC5783610; doi:10.7554/eLife.31157)
Supplement: Source code 1. — A simulator for breeder/non-breeder population survival simulation, implementing the method described for Figure 4 and with output formatted as in Supplementary file 3–6. Run the script using python (recommended: Python 2.7.13) with no additional arguments for user-level documentation. Read the script (provided as a text document) for developer-level documentation. [file elife-31157-code1.py]

#########################################################
# written by J. Graham Ruby, PhD, of Calico, LLC
# 2017
# License: CC BY
########## DEVELOPER-LEVEL DOCUMENTATION ################
#
# The goal of this script is to run simulations of naked mole-rat
# lifespan demographics, for a population of naked mole-rats
# exhibiting the distributions of censorship and mortality hazard
# documented for the Buffenstein colonies in the Ruby, Smith, and
# Buffenstein manuscript.
#
# Naked mole-rats (Heterocephalus glaber) fall into two distinct
# social classes: breeders and non-breeders.  Ruby et al. describe
# the age-specific probabilities of mortality and censorship being
# different between these two classes in their historic, captive
# colonies.  Ruby et al. also asserted that the mortality hazard for
# both classes fails to increase with age.  This simulator allows
# for the assessment of the statistical robustness of those 
# conclusions, given the uneven distribution of statistical power
# with age due to censorship (and, to a lesser extent, death).
# Ruby et al further asserted that there were not significant
# demographic differences between males and females, in spite of
# an apparent difference between the sexes for non-breeders.
# Their hypothesis was that incomplete recording of breeder status
# for males, but not females, produced this difference.  This
# simulator allowed for the evaluation of that hypothesis.
#
########## MODULE STRUCTURE OF THIS SCRIPT ##############
#
# Here is an MDD for the abstractions created for this script:
#
#                                  ------    
#             --------------------| MAIN |-----------------
#            |                     ------                  |
#            |                       |                     |
#            V                       V                     V
#    -------------------       ---------------       --------------  
#   | generateSimulator |---->| runSimulation |---->| NakedMoleRat |
#   | (factory method)  |      ---------------      |   (class)    |
#    -------------------                             --------------
#            |
#            V
#     ----------------       
#    | getModelParams |
#     ----------------       
#                           
# --- EXTERNAL DEPENDENCIES: ---
# runSimulation: python numpy.random module
# MAIN: python sys module
#
# The output of a "simulation" is a set of [NakedMoleRat] objects,    
# each carrying lifespan data (i.e. an age of death/censorship).    
# [MAIN] uses the [generateSimulator] factory to produce a
# simulation-running method: [runSimulation].  It then uses that
# method to run a simulation, which results in the production of    
# a population of [NakedMoleRat] objects.  It then prints the
# demographic data for that population.
#
#########################################################

import sys, numpy.random as random

# RETURNS: two dictionaries: one for death, one for censorship
#    - KEYS: True/False indicating breeding status (True==breeder)
#    - VALUES: dictionaries:
#          - KEYS: days, between & including dStart,dEnd
#          - VALUES: floats indicating the probability of the event
#            that defines each top-level dictionary (death/censorship)
#            of occuring on the indicated day-of-life for individuals
#            of this dictionary's breeding status.
def getModelParams(dStart,dEnd):
  if dStart < 183:
    sys.stderr.write("dStart:\t"+str(dStart)+"\n")
    raise ValueError("getModelParams: dStart must be >= 183")
  if dEnd <= dStart:
    sys.stderr.write("dStart:\t"+str(dStart)+"\n")
    sys.stderr.write("dEnd:\t"+str(dEnd)+"\n")
    raise ValueError("getModelParams: dEnd must be > dStart")
  # Model parameters: probabilities of death/censorship
  # given age/breeding-status
  dieBr,dieNb,cenBr,cenNb = {},{},{},{}
  # window start positions & hazards
  dieBr[183]  = float('1.438145367e-05')
  dieNb[183]  = float('0.0001208800673')
  dieNb[400]  = float('9.413204372e-05')
  cenBr[183]  = float('7.357859531e-05')
  cenBr[2000] = float('0.0004375684656')
  cenNb[183]  = float('6.552006552e-05')
  cenNb[250]  = float('0.0002007951487')
  cenNb[400]  = float('0.0003201570904')
  cenNb[550]  = float('0.0003977611728')
  cenNb[700]  = float('0.0004154935691')
  cenNb[850]  = float('0.0003222496974')
  cenNb[1000] = float('0.0002882247474')
  cenNb[1250] = float('0.0004589480528')
  cenNb[1500] = float('0.0007171149568')
  cenNb[1750] = float('0.0008400869737')
  cenNb[2000] = float('0.0011340737616')
  cenNb[2250] = float('0.0019667045234')
  cenNb[2500] = float('0.0011898877844')
  # fill in all values (ALWAYS start at 183)
  for n in range(183,dEnd+1):
    for d in [dieBr,cenBr,dieNb,cenNb]:
      if not(d.has_key(n)): d[n] = d[n-1]
  # The appropriate death/censorship probability will be
  # accessed given breeding status (stat) through these
  # dictionaries (keys: breeding status; breeder=True)
  brStatToDieP = {True:dieBr, False:dieNb}
  brStatToCenP = {True:cenBr, False:cenNb}
  return brStatToDieP,brStatToCenP


# a simple class for recording the lifespan of an individual
class NakedMoleRat:
  # create w/breeding status
  def __init__(self,brStatus):
    self._br = brStatus
  # read breeding status
  def br(self): return self._br
  # write lifespan and censorship status
  def setEoL(self,days,isCen):
    self._ls = days
    self._cen = isCen
  # read lifespan and censorship status
  def ls(self): return self._ls
  def cen(self): return self._cen


### SIMULATOR-FACTORY ###
# a factory method for generating a function that,
# at each call, will run a simulation of lifespans 
# for a specified population of breeders/non-breeders.
def generateSimulator(dStart,dEnd):

  # gather the model parameters (this checks if dStart/dEnd are ok)
  brStatToDieP,brStatToCenP = getModelParams(dStart,dEnd)

  # generate a function that will run a simulation for given numbers
  # of breeders and non-breeders. It can reference the parameter objects
  # above, in its parent environment, and will always run for the same
  # age-range (specified when this factory method was called)
  def runSimulation(numBreeders,numNonBreeders):
    # CREATE THE POPULATION:
    # each animal is represented as a boolean,
    # indicating breeding status: True => breeder
    totalPop = [NakedMoleRat(True) for i in range(numBreeders)]
    totalPop.extend([NakedMoleRat(False) for i in range(numNonBreeders)])

    # totalPop will be static; currentPop will
    # decay as individuals die/are censored
    currentPop = list(totalPop)

    # simulate each day for each surviving individual
    for day in range(dStart,dEnd):
      # newPop will replace currentPop, and will only include survivors
      newPop = []
      for nmr in currentPop:
        # censorship comes first
        if random.random() < brStatToCenP[nmr.br()][day]:
          nmr.setEoL(day, True)
        elif random.random() < brStatToDieP[nmr.br()][day]:
          nmr.setEoL(day, False)
        else: newPop.append(nmr)
      # next cycle: only surviving/uncensored animals are considered
      currentPop = newPop
    # censorship is applied to all remaining animals
    for nmr in currentPop: nmr.setEoL(dEnd, True)
    return totalPop

  # the factory output: a simulator method
  return runSimulation


### USER-LEVEL DOCUMENTATION (PRINTABLE) ###
userDocs = """
#### NAKED MOLE-RAT DEMOGRAPHIC SIMULATION ####

This program, "SupplementalPythonScript.py", runs simulations of
naked mole-rat (Heterocephalus glaber) populations, based on the
age-specific censorship and mortality hazards of the historical,
captive collection documented by Ruby, Smith, and Buffenstein.
Simulations are begun at day 183 of life and continued to day
12,000 (or ended when no members of the population remain).

USAGE:
python SupplementalPythonScript.py <numBreeders> <numNonBreeders> <numSim>
                                       req.             req.        opt.

First two parameters are required (req.):
<numBreeders>: the number of breeders in the simulated population
<numNonBreeders>:   "  "  "  non-breeders  "  "  "  "  "  "  " 

Third, optional parameter (opt.):
<numSim>: the number of simulations to be run (default=1)

Both counts (breeders, non-breeders) can be either zero or a positive 
integer.  The sum of the two numbers must be a positive integer.
If provided, <numSim> must be a positive integer.

OUTPUT: text, written to stdout.
Lines 1-4: confirmation of input parameters for the simulation
Line 5:    label for beginning comma-separated-value (csv) data
Line 6:    csv header
Line 7-?   csv naked mole-rat demographic data, one line per nmr:
             column 1: the simulation number for that individual.
             column 2: breeder vs. non-breeder (Y/N; Y=breeder)
             column 3: lifespan of the individual (days)
             column 4: death vs. censorship (Y/N; Y=censored)

EXTERNAL DEPENDENCIES:
1) python:  developed on Python 2.7.13 |Anaconda 4.4.0 (x86_64)
2) python "sys" module
3) python numpy.random module

Please read the script as a text doc for developer-level documentation.

"""

def main():

  # look for a 'help' request (or no-arg call), exit gracefully
  # (this is not an error)
  if len(sys.argv) < 2:
    sys.stdout.write(userDocs)
  elif sys.argv[1].lower().find('h')!=-1:
    sys.stdout.write(userDocs)
  else:

    # now actually parse the input args
    if len(sys.argv) < 3:
      sys.stderr.write(userDocs)
      raise ValueError("too few arguments provided")
    elif len(sys.argv) > 4:
      sys.stderr.write(userDocs)
      raise ValueError("too many arguments provided")

    # the two input parameters: breeder & non-breeder counts
    try:
      numBr = int(sys.argv[1])
      if numBr < 0: raise ValueError()
      numNb = int(sys.argv[2])
      if numNb < 0: raise ValueError()
    except:
      sys.stderr.write(userDocs)
      raise ValueError("args (num. breeders/non-breeders) must be integers >= 0")
    if numBr + numNb == 0:
      sys.stderr.write(userDocs)
      raise ValueError("simulation cannot be run on a null population")

    # third (optional) arg: number of simulations to run
    numSim = 1
    if len(sys.argv) == 4:
      try:
        numSim = int(sys.argv[3])
      except:
        sys.stderr.write(userDocs)
        raise ValueError("arg (num. simulations) must be an integer >= 1")
      if numSim < 1:
        sys.stderr.write(userDocs)
        raise ValueError("at least one simulation must be run (you tried to run "+str(numSim)+")")

    # these are embedded variables set to the values from the
    # Ruby/Smith/Buffenstein study.  Either can be changed by
    # the user, but dStart must be >= 183, and dEnd must be >dStart.
    # manuscript values: dStart=183, dEnd=12000.
    dStart = 183
    dEnd = 12000

    ### OUTPUT ###
    sys.stdout.write("Simulation over days "+str(dStart)+"-"+str(dEnd)+"\n")
    sys.stdout.write("Num. breeders:\t"+str(numBr)+"\n")
    sys.stdout.write("Num. non-breeders:\t"+str(numNb)+"\n")
    sys.stdout.write("Total population:\t"+str(numBr+numNb)+"\n")
    sys.stdout.write("### comma-separated-value output: ###\n")
    sys.stdout.write("Sim,Br,Ls,Cen\n")
    boolToChar = {True:'Y', False:'N'}

    # run the simulations:
    simulator = generateSimulator(dStart,dEnd)
    for simN in range(1,numSim+1):
      nmrList = simulator(numBr,numNb)
      #
      # output for simulations:
      for nmr in nmrList:
        cols = [simN, boolToChar[nmr.br()], nmr.ls(), boolToChar[nmr.cen()]]
        sys.stdout.write(','.join(map(str,cols)) + "\n")


if __name__ == "__main__":
  main()
