# Supplementary material for: Naked mole-rat mortality rates defy Gompertzian laws by not increasing with age
Source: eLife. 2018 Jan 24;7:e31157. doi: 10.7554/eLife.31157 (PMC5783610; doi:10.7554/eLife.31157)
Supplement: Supplementary file 1. — This is a comma-separated text file with 11 columns. Each row in the file contains data for one animal. Column 1 (‘IsDead’) indicates whether the animal was dead or alive at the time these data were compiled. Column 2 (‘AnimalID’) is a unique identifier for each animal (to facilitate reference/discussion). Column 3 (‘BirthDate’) is the date-of-birth according to our records (varying degrees of resolution: month/day/year in the ideal case). Column 4 (‘Sex’) indicates both the sex of the animal (‘M’/'F’ for male/female) and breeding status (addition of a ‘B’ when an individual was known to be a breeder), as documented in our historical records. Column 5 (‘Notes’) include information on the death or censorship event (classified as described in the previous paragraph). Column 6 (‘DeathDate’) indicates, for dead/censored animals, the date of that event. It is empty if the animal were still alive at the time of data compilation. Column 7 (‘DataDate’) indicates the date on which data for that animal was compiled. If the animal were still alive, that date is used as the date-of-censorship. Column 8 (‘ValidBirth’) indicates whether the birth was single-day-resolution, that is sufficient for inclusion in the analysis set for Figure 1 (‘Y’/'N’ for yes/no). Column 9 (‘ValidDeathCen’) gives the same indication for the date of death or censorship. Column 10 (‘Censored’) indicates the classification of death-versus-censorship (‘Y’ indicates censorship). Column 11 (‘Lifespan(days)”) gives the number of days of life for all animals with ‘Y’ values (indicating single-day-resolution) in both columns 8 and 9. [file elife-31157-supp1.csv]

IsDead	AnimalID	BirthDate	Sex	Notes	DeathDate	DataDate	ValidBirth	ValidDeathCen	Censored	Lifespan(days)
Dead	Hg-01001	7/23/07	F	Fighting	1/25/11	4/14/16	Y	Y	N	1282
Dead	Hg-01002	3/22/10	M		12/5/10	4/14/16	Y	Y	N	258
Dead	Hg-01003	5/17/11	F	KFR	3/4/15	4/14/16	Y	Y	Y	1387
Dead	Hg-01004		M	Fighting	12/17/10	4/14/16	N	Y	N	N/A
Dead	Hg-01005		F		3/25/08	4/14/16	N	Y	N	N/A
Dead	Hg-01006		M	Fighting	11/12/10	4/14/16	N	Y	N	N/A
Dead	Hg-01007		M		Unknown	4/14/16	N	N	N/A	N/A
Dead	Hg-01008	1982	M	KFR	5/14/12	4/14/16	N	Y	Y	N/A
Dead	Hg-01009	1982	M	KFR	5/14/12	4/14/16	N	Y	Y	N/A
Dead	Hg-01010	1991	M	KFR	4/14/13	4/14/16	N	Y	Y	N/A
Dead	Hg-01011		F	Euthanized for illness	1/8/09	4/14/16	N	Y	N	N/A
Dead	Hg-01012	1991	BF	KFR	5/4/13	4/14/16	N	Y	Y	N/A
Dead	Hg-01013	1991	M	KFR	5/4/13	4/14/16	N	Y	Y	N/A
Dead	Hg-01014		BF		5/12/11	4/14/16	N	Y	N	N/A
Dead	Hg-01015	10/9/01	M		9/22/15	4/14/16	Y	Y	N	5096
Dead	Hg-01016	5/20/08	F	Euthanized for illness	1/13/12	4/14/16	Y	Y	N	1333
Dead	Hg-01017	1/3/05	M	Sold	4/23/13	4/14/16	Y	Y	Y	3032
Dead	Hg-01018	2/18/08	F		5/14/12	4/14/16	Y	Y	N	1547
Dead	Hg-01019	1/3/05	M	Sold	4/23/13	4/14/16	Y	Y	Y	3032
Dead	Hg-01020	5/20/08	M	Sold	4/23/13	4/14/16	Y	Y	Y	1799
Dead	Hg-01021	1/3/05	M	Sold	4/23/13	4/14/16	Y	Y	Y	3032
Dead	Hg-01022	9/2/07	M	Sold	4/23/13	4/14/16	Y	Y	Y	2060
Dead	Hg-01023	<10/01	BF	Sold	4/23/13	4/14/16	N	Y	Y	N/A
Dead	Hg-01024	8/15/05	M	Sold	4/23/13	4/14/16	Y	Y	Y	2808
Dead	Hg-01025	5/20/08		KFR	9/30/11	4/14/16	Y	Y	Y	1228
Dead	Hg-01026	9/2/07	F		Unknown	4/14/16	Y	N	N/A	N/A
Dead	Hg-01027	5/1/09	F		1/13/12	4/14/16	Y	Y	N	987
Dead	Hg-01028	4/9/09	M	KFR	9/30/11	4/14/16	Y	Y	Y	904
Dead	Hg-01029	4/9/09	M		9/16/11	4/14/16	Y	Y	N	890
Dead	Hg-01030	4/9/09	F	KFR	11/19/11	4/14/16	Y	Y	Y	954
Dead	Hg-01031	4/9/09	F	Sold	4/23/13	4/14/16	Y	Y	Y	1475
Dead	Hg-01032	11/3/08	F	KFR	12/16/10	4/14/16	Y	Y	Y	773
Dead	Hg-01033	4/9/09	M	Sold	4/23/13	4/14/16	Y	Y	Y	1475
Dead	Hg-01034	5/1/09	M	KFR	9/30/11	4/14/16	Y	Y	Y	882
Dead	Hg-01035	4/9/09	M	KFR	9/30/11	4/14/16	Y	Y	Y	904
Dead	Hg-01036	4/9/09	F	Sold	11/29/12	4/14/16	Y	Y	Y	1330
Dead	Hg-01037	5/1/09	M	Euthanized for illness	11/29/11	4/14/16	Y	Y	N	942
Dead	Hg-01038	4/9/09	F	KFR	11/19/11	4/14/16	Y	Y	Y	954
Dead	Hg-01039	9/21/09	M	KFR	9/30/11	4/14/16	Y	Y	Y	739
Dead	Hg-01040	9/21/09	M	Euthanized for illness	7/8/11	4/14/16	Y	Y	N	655
Dead	Hg-01041	9/21/09	M	Euthanized for illness	1/13/11	4/14/16	Y	Y	N	479
Dead	Hg-01042	9/21/09	M	KFR	9/30/11	4/14/16	Y	Y	Y	739
Dead	Hg-01043	9/21/09	M		9/16/11	4/14/16	Y	Y	N	725
Dead	Hg-01044	9/21/09	M	KFR	9/30/11	4/14/16	Y	Y	Y	739
Dead	Hg-01045	9/21/09	F	Fighting	2/23/12	4/14/16	Y	Y	N	885
Dead	Hg-01046	9/21/09	M		12/27/10	4/14/16	Y	Y	N	462
Dead	Hg-01047	12/18/09	M	KFR	9/30/11	4/14/16	Y	Y	Y	651
Dead	Hg-01048	12/18/09	F	KFR	11/19/11	4/14/16	Y	Y	Y	701
Dead	Hg-01049	12/18/09	M	KFR	9/30/11	4/14/16	Y	Y	Y	651
Dead	Hg-01050	12/18/09	F		1/2/12	4/14/16	Y	Y	N	745
Dead	Hg-01051	12/18/09	F	KFR	11/19/11	4/14/16	Y	Y	Y	701
Dead	Hg-01052	3/10/10	M	Euthanized for illness	7/8/11	4/14/16	Y	Y	N	485
Dead	Hg-01053	3/10/10	M	KFR	9/30/11	4/14/16	Y	Y	Y	569
Dead	Hg-01054	3/10/10	M	KFR	9/30/11	4/14/16	Y	Y	Y	569
Dead	Hg-01055	3/10/10	F		9/17/10	4/14/16	Y	Y	N	191
Dead	Hg-01056	3/10/10	F	Fighting	2/23/12	4/14/16	Y	Y	N	715
Dead	Hg-01057	6/1/10	M	Sold	4/23/13	4/14/16	Y	Y	Y	1057
Dead	Hg-01058	6/1/10	M	Fighting	4/11/13	4/14/16	Y	Y	N	1045
Dead	Hg-01059	8/20/10	F	Sold	4/23/13	4/14/16	Y	Y	Y	977
Dead	Hg-01060	8/20/10	M	Sold	4/23/13	4/14/16	Y	Y	Y	977
Dead	Hg-01061	1/27/11	F	Sold	4/23/13	4/14/16	Y	Y	Y	817
Dead	Hg-01062	1/27/11	M	Sold	4/23/13	4/14/16	Y	Y	Y	817
Dead	Hg-01063	1/27/11	F	Fighting	10/8/12	4/14/16	Y	Y	N	620
Dead	Hg-01064	1/27/11	M	Sold	4/23/13	4/14/16	Y	Y	Y	817
Dead	Hg-01065	3/15/11	F	Sold	4/23/13	4/14/16	Y	Y	Y	770
Dead	Hg-01066	1/27/11	F		7/5/12	4/14/16	Y	Y	N	525
Dead	Hg-01067	7/7/11	M	Sold	4/23/13	4/14/16	Y	Y	Y	656
Dead	Hg-01068	7/7/11	M	Sold	4/23/13	4/14/16	Y	Y	Y	656
Dead	Hg-01069	7/7/11	F	Sold	4/23/13	4/14/16	Y	Y	Y	656
Dead	Hg-01070	7/7/11	M	Sold	4/23/13	4/14/16	Y	Y	Y	656
Dead	Hg-01071	7/7/11	F	Sold	4/23/13	4/14/16	Y	Y	Y	656
Dead	Hg-01072	11/3/08	M	KFR	12/16/10	4/14/16	Y	Y	Y	773
Dead	Hg-01073	12/16/11	M	Sold	4/23/13	4/14/16	Y	Y	Y	494
Dead	Hg-01074	12/16/11	M?	Sold	4/23/13	4/14/16	Y	Y	Y	494
Dead	Hg-01075	7/7/11	M?	Sold	4/23/13	4/14/16	Y	Y	Y	656
Dead	Hg-01076	5/19/06	F	KFR	8/28/13	4/14/16	Y	Y	Y	2658
Dead	Hg-01077	11/13/08	F	KFR	6/20/13	4/14/16	Y	Y	Y	1680
Dead	Hg-01078	~1978	F		1/31/08	4/14/16	N	Y	N	N/A
Dead	Hg-01079		BF	Euthanized for illness	4/11/13	4/14/16	N	Y	N	N/A
Dead	Hg-01080	~2006	BM		3/6/13	4/14/16	N	Y	N	N/A
Dead	Hg-01081	8/20/04	F	KFR	7/18/13	4/14/16	Y	Y	Y	3254
Dead	Hg-01082	3/15/15	F?		11/25/15	4/14/16	Y	Y	N	255
Dead	Hg-01083	3/15/15	F	Euthanized for illness	2/25/16	4/14/16	Y	Y	N	347
Dead	Hg-01084	~2000	BF	Euthanized for illness	11/4/09	4/14/16	N	Y	N	N/A
Dead	Hg-01085	~1999	M	Euthanized for illness	11/4/09	4/14/16	N	Y	N	N/A
Dead	Hg-01086	6/25/01	BM	KFR	5/1/15	4/14/16	Y	Y	Y	5058
Dead	Hg-01087	6/16/12	M		9/24/14	4/14/16	Y	Y	N	830
Dead	Hg-01088	4/13/09	M	KFR	9/20/11	4/14/16	Y	Y	Y	890
Dead	Hg-01089	4/13/09	M	KFR	10/21/11	4/14/16	Y	Y	Y	921
Dead	Hg-01090	4/13/09	M	KFR	10/3/11	4/14/16	Y	Y	Y	903
Dead	Hg-01091	4/13/09	M	KFR	10/3/11	4/14/16	Y	Y	Y	903
Dead	Hg-01092	4/13/09	M	KFR	10/21/11	4/14/16	Y	Y	Y	921
Dead	Hg-01093	10/27/14	M		1/29/16	4/14/16	Y	Y	N	459
Dead	Hg-01094	10/27/14	M		12/1/15	4/14/16	Y	Y	N	400
Dead	Hg-01095	10/11/09	M	KFR	10/21/11	4/14/16	Y	Y	Y	740
Dead	Hg-01096	10/11/09	M	KFR	10/3/11	4/14/16	Y	Y	Y	722
Dead	Hg-01097	6/30/09	F	Fighting	3/12/12	4/14/16	Y	Y	N	986
Dead	Hg-01098	6/30/09	M	Euthanized for illness	7/15/11	4/14/16	Y	Y	N	745
Dead	Hg-01099	6/30/09	M	KFR	10/3/11	4/14/16	Y	Y	Y	825
Dead	Hg-01100	10/11/09	M	KFR	9/20/11	4/14/16	Y	Y	Y	709
Dead	Hg-01101	6/30/09	F	KFR	9/30/11	4/14/16	Y	Y	Y	822
Dead	Hg-01102	10/11/09	M	KFR	10/21/11	4/14/16	Y	Y	Y	740
Dead	Hg-01103	6/30/09	M		9/16/11	4/14/16	Y	Y	N	808
Dead	Hg-01104	10/11/09	F	KFR	7/5/12	4/14/16	Y	Y	Y	998
Dead	Hg-01105	10/11/09	M	KFR	9/20/11	4/14/16	Y	Y	Y	709
Dead	Hg-01106	1/22/10	F	KFR	9/30/11	4/14/16	Y	Y	Y	616
Dead	Hg-01107	9/19/10	M	KFR	2/8/14	4/14/16	Y	Y	Y	1238
Dead	Hg-01108	9/19/10	M	KFR	2/7/14	4/14/16	Y	Y	Y	1237
Dead	Hg-01109	9/19/10	M	KFR	2/6/14	4/14/16	Y	Y	Y	1236
Dead	Hg-01110	9/19/10	F	KFR	2/7/14	4/14/16	Y	Y	Y	1237
Dead	Hg-01111	5/17/11	M	Sold	9/18/14	4/14/16	Y	Y	Y	1220
Dead	Hg-01112	5/17/11	M	Sold	9/18/14	4/14/16	Y	Y	Y	1220
Dead	Hg-01113	5/17/11	M	Sold	9/18/14	4/14/16	Y	Y	Y	1220
Dead	Hg-01114	10/3/11	F?	KFR	1/30/12	4/14/16	Y	Y	Y	119
Dead	Hg-01115	4/1/08	M		Unknown	4/14/16	Y	N	N/A	N/A
Dead	Hg-01116	11/19/08	F	KFR	12/16/10	4/14/16	Y	Y	Y	757
Dead	Hg-01117	11/19/08	M	KFR	12/16/10	4/14/16	Y	Y	Y	757
Dead	Hg-01118	11/19/08	M		4/13/09	4/14/16	Y	Y	N	145
Dead	Hg-01119	7/2/09	F		10/18/10	4/14/16	Y	Y	N	473
Dead	Hg-01120	7/2/09	M		Unknown	4/14/16	Y	N	N/A	N/A
Dead	Hg-01121		F	KFR	Unknown	4/14/16	N	N	N/A	N/A
Dead	Hg-01122		F	KFR	Unknown	4/14/16	N	N	N/A	N/A
Dead	Hg-01123	2005-2006	F		1/4/10	4/14/16	N	Y	N	N/A
Dead	Hg-01124	2005-2006	M	Fighting	3/12/12	4/14/16	N	Y	N	N/A
Dead	Hg-01125	9/20/07	?		11/20/08	4/14/16	Y	Y	N	427
Dead	Hg-01126		M		9/3/09	4/14/16	N	Y	N	N/A
Dead	Hg-01127	2/4/10	M	KFR	5/14/12	4/14/16	Y	Y	Y	830
Dead	Hg-01128	2/4/10	M	KFR	5/14/12	4/14/16	Y	Y	Y	830
Dead	Hg-01129	4/25/10	F		5/9/11	4/14/16	Y	Y	N	379
Dead	Hg-01130	7/17/10	M		4/4/12	4/14/16	Y	Y	N	627
Dead	Hg-01131	10/5/10	M?		2/17/11	4/14/16	Y	Y	N	135
Dead	Hg-01132	12/23/10	M		8/30/14	4/14/16	Y	Y	N	1346
Dead	Hg-01133		M		1/5/08	4/14/16	N	Y	N	N/A
Dead	Hg-01134	11/07	M	KFR	12/30/09	4/14/16	N	Y	Y	N/A
Dead	Hg-01135		F	Euthanized for illness	4/9/13	4/14/16	N	Y	N	N/A
Dead	Hg-01136	11/7/07	M	KFR	12/30/09	4/14/16	Y	Y	Y	784
Dead	Hg-01137		M		5/26/12	4/14/16	N	Y	N	N/A
Dead	Hg-01138	~2008	M	Fighting	1/3/12	4/14/16	N	Y	N	N/A
Dead	Hg-01139	4/16/08	M	Fighting	9/12/13	4/14/16	Y	Y	N	1975
Dead	Hg-01140	8/6/09	M	KFR	5/8/14	4/14/16	Y	Y	Y	1736
Dead	Hg-01141	10/26/09	M	KFR	1/3/14	4/14/16	Y	Y	Y	1530
Dead	Hg-01142	1/13/10	M	KFR	12/20/13	4/14/16	Y	Y	Y	1437
Dead	Hg-01143	1/13/10	M	KFR	12/20/13	4/14/16	Y	Y	Y	1437
Dead	Hg-01144	10/26/09	M	KFR	7/9/15	4/14/16	Y	Y	Y	2082
Dead	Hg-01145	10/26/09	M	KFR	7/9/15	4/14/16	Y	Y	Y	2082
Dead	Hg-01146	10/26/09	M	KFR	12/5/14	4/14/16	Y	Y	Y	1866
Dead	Hg-01147	10/26/09	M	KFR	12/5/14	4/14/16	Y	Y	Y	1866
Dead	Hg-01148	10/26/09	M	KFR	7/9/15	4/14/16	Y	Y	Y	2082
Dead	Hg-01149	6/22/10	M	KFR	12/20/13	4/14/16	Y	Y	Y	1277
Dead	Hg-01150	11/30/10	F	Fighting	9/11/13	4/14/16	Y	Y	N	1016
Dead	Hg-01151	11/30/10	M	KFR	12/20/13	4/14/16	Y	Y	Y	1116
Dead	Hg-01152	5/11/11	M	KFR	3/21/14	4/14/16	Y	Y	Y	1045
Dead	Hg-01153	5/11/11	M	KFR	3/21/14	4/14/16	Y	Y	Y	1045
Dead	Hg-01154	5/11/11	M	KFR	3/21/14	4/14/16	Y	Y	Y	1045
Dead	Hg-01155	5/11/11	M	KFR	3/21/14	4/14/16	Y	Y	Y	1045
Dead	Hg-01156	5/11/11	M	KFR	7/9/15	4/14/16	Y	Y	Y	1520
Dead	Hg-01157	5/11/11	M	KFR	7/9/15	4/14/16	Y	Y	Y	1520
Dead	Hg-01158	5/11/11	M	KFR	12/5/14	4/14/16	Y	Y	Y	1304
Dead	Hg-01159	10/10	F	Sold	11/29/12	4/14/16	N	Y	Y	N/A
Dead	Hg-01160	~08/2004	BM	Sold	11/29/12	4/14/16	N	Y	Y	N/A
Dead	Hg-01161	3/4/08	M	Sold	11/29/12	4/14/16	Y	Y	Y	1731
Dead	Hg-01162	10/10	F	Sold	11/29/12	4/14/16	N	Y	Y	N/A
Dead	Hg-01163	~04/2005	M	Sold	11/29/12	4/14/16	N	Y	Y	N/A
Dead	Hg-01164	~08/2004	BF	Died during birth	11/6/12	4/14/16	N	Y	N	N/A
Dead	Hg-01165	3/4/08	F	Sold	11/29/12	4/14/16	Y	Y	Y	1731
Dead	Hg-01166	1/20/09	M	Sold	11/29/12	4/14/16	Y	Y	Y	1409
Dead	Hg-01167	9/15/09	F	KFR	11/19/11	4/14/16	Y	Y	Y	795
Dead	Hg-01168	9/15/09	F	Sold	11/29/12	4/14/16	Y	Y	Y	1171
Dead	Hg-01169	9/7/10	M	KFR	4/19/11	4/14/16	Y	Y	Y	224
Dead	Hg-01170	9/15/09	M	KFR	11/19/11	4/14/16	Y	Y	Y	795
Dead	Hg-01171	9/7/10	M	KFR	4/19/11	4/14/16	Y	Y	Y	224
Dead	Hg-01172	8/8/10	M	Sold	11/29/12	4/14/16	Y	Y	Y	844
Dead	Hg-01173	7/2/13	F	KFR	5/5/15	4/14/16	Y	Y	Y	672
Dead	Hg-01174	9/23/13	M	KFR	5/1/15	4/14/16	Y	Y	Y	585
Dead	Hg-01175	12/31/07	F		1/3/12	4/14/16	Y	Y	N	1464
Dead	Hg-01176	<1996	BF		4/10/15	4/14/16	N	Y	N	N/A
Dead	Hg-01177	10/12/07	M	Accidental death	5/20/09	4/14/16	Y	Y	N	586
Dead	Hg-01178	2007	M	KFR	5/1/15	4/14/16	N	Y	Y	N/A
Dead	Hg-01179	7/22/07	M	KFR	4/30/15	4/14/16	Y	Y	Y	2839
Dead	Hg-01180		M		Unknown	4/14/16	N	N	N/A	N/A
Dead	Hg-01181	5/17/08	M	KFR	4/30/15	4/14/16	Y	Y	Y	2539
Dead	Hg-01182	2/12/02	M		3/13/12	4/14/16	Y	Y	N	3682
Dead	Hg-01183	9/23/13	M	KFR	5/5/15	4/14/16	Y	Y	Y	589
Dead	Hg-01184	10/27/08	F		8/6/14	4/14/16	Y	Y	N	2109
Dead	Hg-01185	10/27/08	F		2/16/14	4/14/16	Y	Y	N	1938
Dead	Hg-01186	4/8/09	M	KFR	2/7/14	4/14/16	Y	Y	Y	1766
Dead	Hg-01187	9/7/09	F		10/31/15	4/14/16	Y	Y	N	2245
Dead	Hg-01188	12/10/09	M	KFR	2/7/14	4/14/16	Y	Y	Y	1520
Dead	Hg-01189	12/10/09	M	KFR	2/7/14	4/14/16	Y	Y	Y	1520
Dead	Hg-01190	12/10/09	F		2/16/14	4/14/16	Y	Y	N	1529
Dead	Hg-01191	2/27/10	F	KFR	2/7/14	4/14/16	Y	Y	Y	1441
Dead	Hg-01192	2/27/10	F	KFR	2/7/14	4/14/16	Y	Y	Y	1441
Dead	Hg-01193	2/27/10	F	KFR	2/7/14	4/14/16	Y	Y	Y	1441
Dead	Hg-01194	8/9/10	F	KFR	2/7/14	4/14/16	Y	Y	Y	1278
Dead	Hg-01195	8/9/10	F	KFR	2/7/14	4/14/16	Y	Y	Y	1278
Dead	Hg-01196	4/9/11	M	KFR	2/7/14	4/14/16	Y	Y	Y	1035
Dead	Hg-01197	9/15/00	BF?	Sold	12/11/15	4/14/16	Y	Y	Y	5565
Dead	Hg-01198		M	Sold	12/11/15	4/14/16	N	Y	Y	N/A
Dead	Hg-01199	5/17/08	F	Sold	12/11/15	4/14/16	Y	Y	Y	2764
Dead	Hg-01200	<1996	BM	Sold	12/11/15	4/14/16	N	Y	Y	N/A
Dead	Hg-01201	11/29/03	M	Sold	12/11/15	4/14/16	Y	Y	Y	4395
Dead	Hg-01202	10/12/07	F	Sold	12/11/15	4/14/16	Y	Y	Y	2982
Dead	Hg-01203	2/12/02	M	Sold	12/11/15	4/14/16	Y	Y	Y	5050
Dead	Hg-01204	9/7/09	F	Sold	12/11/15	4/14/16	Y	Y	Y	2286
Dead	Hg-01205	12/10/09	F	Sold	12/11/15	4/14/16	Y	Y	Y	2192
Dead	Hg-01206	4/9/11	M	Sold	12/11/15	4/14/16	Y	Y	Y	1707
Dead	Hg-01207	4/9/11	F	Sold	12/11/15	4/14/16	Y	Y	Y	1707
Dead	Hg-01208	4/9/11	F	Sold	12/11/15	4/14/16	Y	Y	Y	1707
Dead	Hg-01209	9/18/11	F	Sold	12/11/15	4/14/16	Y	Y	Y	1545
Dead	Hg-01210	9/18/11	M	Sold	12/11/15	4/14/16	Y	Y	Y	1545
Dead	Hg-01211	9/18/11	M	Sold	12/11/15	4/14/16	Y	Y	Y	1545
Dead	Hg-01212	9/18/11	M	Sold	12/11/15	4/14/16	Y	Y	Y	1545
Dead	Hg-01213	9/18/11	F	Sold	12/11/15	4/14/16	Y	Y	Y	1545
Dead	Hg-01214	9/18/11	F	Sold	12/11/15	4/14/16	Y	Y	Y	1545
Dead	Hg-01215	9/18/11	F	Sold	12/11/15	4/14/16	Y	Y	Y	1545
Dead	Hg-01216	9/18/11	M	Sold	12/11/15	4/14/16	Y	Y	Y	1545
Dead	Hg-01217	2/25/12	F	Sold	12/11/15	4/14/16	Y	Y	Y	1385
Dead	Hg-01218	2/25/12	M	Sold	12/11/15	4/14/16	Y	Y	Y	1385
Dead	Hg-01219	2/25/12	F	Sold	12/11/15	4/14/16	Y	Y	Y	1385
Dead	Hg-01220	2/25/12	M	Sold	12/11/15	4/14/16	Y	Y	Y	1385
Dead	Hg-01221	2/25/12	M	Sold	12/11/15	4/14/16	Y	Y	Y	1385
Dead	Hg-01222	2/25/12	F	Sold	12/11/15	4/14/16	Y	Y	Y	1385
Dead	Hg-01223	2/25/12	M	Sold	12/11/15	4/14/16	Y	Y	Y	1385
Dead	Hg-01224	9/27/04	F		10/10/13	4/14/16	Y	Y	N	3300
Dead	Hg-01225	12/23/08	F	KFR	12/16/10	4/14/16	Y	Y	Y	723
Dead	Hg-01226	12/23/08	M	KFR	12/16/10	4/14/16	Y	Y	Y	723
Dead	Hg-01227	10/5/09	M	KFR	10/26/11	4/14/16	Y	Y	Y	751
Dead	Hg-01228	12/25/09	M	KFR	10/26/11	4/14/16	Y	Y	Y	670
Dead	Hg-01229	12/25/09	M	KFR	10/26/11	4/14/16	Y	Y	Y	670
Dead	Hg-01230	10/5/09	M	KFR	10/26/11	4/14/16	Y	Y	Y	751
Dead	Hg-01231	12/25/09	M	KFR	10/26/11	4/14/16	Y	Y	Y	670
Dead	Hg-01232	10/5/09	M	KFR	10/26/11	4/14/16	Y	Y	Y	751
Dead	Hg-01233	12/25/09	M	KFR	10/26/11	4/14/16	Y	Y	Y	670
Dead	Hg-01234	12/25/09	F		12/18/15	4/14/16	Y	Y	N	2184
Dead	Hg-01235	10/5/09	M	KFR	10/26/11	4/14/16	Y	Y	Y	751
Dead	Hg-01236	7/20/10	M	KFR	12/20/13	4/14/16	Y	Y	Y	1249
Dead	Hg-01237	7/20/10	F	KFR	1/3/14	4/14/16	Y	Y	Y	1263
Dead	Hg-01238	7/20/10	M	KFR	12/20/13	4/14/16	Y	Y	Y	1249
Dead	Hg-01239	10/5/09	M	KFR	10/26/11	4/14/16	Y	Y	Y	751
Dead	Hg-01240	2/13/11	F	KFR	8/26/14	4/14/16	Y	Y	Y	1290
Dead	Hg-01241	~2005	BM	Sold	3/10/14	4/14/16	N	Y	Y	N/A
Dead	Hg-01242		BF	Sold	3/10/14	4/14/16	N	Y	Y	N/A
Dead	Hg-01243	10/14/10	M	Sold	3/10/14	4/14/16	Y	Y	Y	1243
Dead	Hg-01244	10/14/10	F	Sold	3/10/14	4/14/16	Y	Y	Y	1243
Dead	Hg-01245	10/14/10	F	Sold	3/10/14	4/14/16	Y	Y	Y	1243
Dead	Hg-01246	10/14/10	F	Sold	3/10/14	4/14/16	Y	Y	Y	1243
Dead	Hg-01247	2/21/11	M	Sold	3/10/14	4/14/16	Y	Y	Y	1113
Dead	Hg-01248	2/21/11	M	Sold	3/10/14	4/14/16	Y	Y	Y	1113
Dead	Hg-01249	2/21/11	M	Sold	3/10/14	4/14/16	Y	Y	Y	1113
Dead	Hg-01250	2/21/11	M	Sold	3/10/14	4/14/16	Y	Y	Y	1113
Dead	Hg-01251	2/21/11	M	Sold	3/10/14	4/14/16	Y	Y	Y	1113
Dead	Hg-01252	2/21/11	M	Sold	3/10/14	4/14/16	Y	Y	Y	1113
Dead	Hg-01253	2/21/11	M	Sold	3/10/14	4/14/16	Y	Y	Y	1113
Dead	Hg-01254	2/21/11	M	Sold	3/10/14	4/14/16	Y	Y	Y	1113
Dead	Hg-01255	2/21/11	F	Sold	3/10/14	4/14/16	Y	Y	Y	1113
Dead	Hg-01256	2/21/11	M	Sold	3/10/14	4/14/16	Y	Y	Y	1113
Dead	Hg-01257	2/21/11	F	Sold	3/10/14	4/14/16	Y	Y	Y	1113
Dead	Hg-01258	7/9/11	M	Sold	3/10/14	4/14/16	Y	Y	Y	975
Dead	Hg-01259	7/9/11	F	Sold	3/10/14	4/14/16	Y	Y	Y	975
Dead	Hg-01260	7/9/11	M	Sold	3/10/14	4/14/16	Y	Y	Y	975
Dead	Hg-01261	7/9/11	F?		6/19/12	4/14/16	Y	Y	N	346
Dead	Hg-01262	7/9/11	M?		6/9/12	4/14/16	Y	Y	N	336
Dead	Hg-01263	7/9/11	M	Sold	3/10/14	4/14/16	Y	Y	Y	975
Dead	Hg-01264	7/9/11	M	Sold	3/10/14	4/14/16	Y	Y	Y	975
Dead	Hg-01265	7/9/11	M	Sold	3/10/14	4/14/16	Y	Y	Y	975
Dead	Hg-01266	7/9/11	F	Sold	3/10/14	4/14/16	Y	Y	Y	975
Dead	Hg-01267	7/9/11	M	Euthanized for illness	1/3/14	4/14/16	Y	Y	N	909
Dead	Hg-01268	7/9/11	F?		1/7/12	4/14/16	Y	Y	N	182
Dead	Hg-01269	>2005	F		12/29/09	4/14/16	N	Y	N	N/A
Dead	Hg-01270	~1999	M		6/21/10	4/14/16	N	Y	N	N/A
Dead	Hg-01271	1999	BF	Euthanized for illness	10/9/14	4/14/16	N	Y	N	N/A
Dead	Hg-01272	2/11/08	F		12/26/15	4/14/16	Y	Y	N	2875
Dead	Hg-01273	2/11/08	M		8/9/09	4/14/16	Y	Y	N	545
Dead	Hg-01274	6/9/08	M	Euthanized for illness	6/19/09	4/14/16	Y	Y	N	375
Dead	Hg-01275	6/9/08	F		Unknown	4/14/16	Y	N	N/A	N/A
Dead	Hg-01276	6/9/08	M		3/20/13	4/14/16	Y	Y	N	1745
Dead	Hg-01277	2/11/08	F		1/6/16	4/14/16	Y	Y	N	2886
Dead	Hg-01278	2/11/08	M	KFR	11/12/14	4/14/16	Y	Y	Y	2466
Dead	Hg-01279	2/11/08	M	Euthanized for illness	7/11/11	4/14/16	Y	Y	N	1246
Dead	Hg-01280	8/26/08	F	Fighting	1/2/16	4/14/16	Y	Y	N	2685
Dead	Hg-01281	2/5/09	M	KFR	4/30/15	4/14/16	Y	Y	Y	2275
Dead	Hg-01282	11/17/08	?	Accidental death	6/18/09	4/14/16	Y	Y	N	213
Dead	Hg-01283	2/5/09	M	KFR	4/30/15	4/14/16	Y	Y	Y	2275
Dead	Hg-01284	2/5/09	M	KFR	9/20/11	4/14/16	Y	Y	Y	957
Dead	Hg-01285	7/16/09	M	KFR	4/30/15	4/14/16	Y	Y	Y	2114
Dead	Hg-01286	7/16/09	M	KFR	4/30/15	4/14/16	Y	Y	Y	2114
Dead	Hg-01287	3/2/10	M	KFR	4/30/15	4/14/16	Y	Y	Y	1885
Dead	Hg-01288	11/17/07	F	KFR	12/22/14	4/14/16	Y	Y	Y	2592
Dead	Hg-01289		M		Unknown	4/14/16	N	N	N/A	N/A
Dead	Hg-01290		F		Unknown	4/14/16	N	N	N/A	N/A
Dead	Hg-01291		BF		9/22/15	4/14/16	N	Y	N	N/A
Dead	Hg-01292	~2007	M	Sold	11/29/12	4/14/16	N	Y	Y	N/A
Dead	Hg-01293		M		Unknown	4/14/16	N	N	N/A	N/A
Dead	Hg-01294		BM		11/25/10	4/14/16	N	Y	N	N/A
Dead	Hg-01295	~2005	BM	KFR	7/27/12	4/14/16	N	Y	Y	N/A
Dead	Hg-01296	>1997	BF	KFR	7/27/12	4/14/16	N	Y	Y	N/A
Dead	Hg-01297		BF	KFR	2/18/09	4/14/16	N	Y	Y	N/A
Dead	Hg-01298		BF	KFR	2/18/09	4/14/16	N	Y	Y	N/A
Dead	Hg-01299		BF	KFR	2/18/09	4/14/16	N	Y	Y	N/A
Dead	Hg-01300	3/20/07	BM	KFR	5/1/15	4/14/16	Y	Y	Y	2964
Dead	Hg-01301		BM		4/10/13	4/14/16	N	Y	N	N/A
Dead	Hg-01302	2/1/10	F		2/2/13	4/14/16	Y	Y	N	1097
Dead	Hg-01303	2/1/10	M		3/25/13	4/14/16	Y	Y	N	1148
Dead	Hg-01304	2/1/10	F	KFR	9/17/13	4/14/16	Y	Y	Y	1324
Dead	Hg-01305	2/1/10	F	KFR	9/17/13	4/14/16	Y	Y	Y	1324
Dead	Hg-01306	2/1/10	F	KFR	9/17/13	4/14/16	Y	Y	Y	1324
Dead	Hg-01307	12/7/05	M	KFR	12/7/13	4/14/16	Y	Y	Y	2922
Dead	Hg-01308		BF		5/20/09	4/14/16	N	Y	N	N/A
Dead	Hg-01309	12/7/05	M	KFR	12/6/13	4/14/16	Y	Y	Y	2921
Dead	Hg-01310	12/7/05	F	KFR	12/7/13	4/14/16	Y	Y	Y	2922
Dead	Hg-01311		M		Unknown	4/14/16	N	N	N/A	N/A
Dead	Hg-01312	8/27/07	F	Accidental death	2/17/11	4/14/16	Y	Y	N	1270
Dead	Hg-01313	12/7/05	M	KFR	12/7/13	4/14/16	Y	Y	Y	2922
Dead	Hg-01314	4/1/05	F	Fighting	5/12/14	4/14/16	Y	Y	N	3328
Dead	Hg-01315	7/07	M	KFR	9/19/14	4/14/16	N	Y	Y	N/A
Dead	Hg-01316		F	KFR	Unknown	4/14/16	N	N	N/A	N/A
Dead	Hg-01317		BF	KFR	2/7/14	4/14/16	N	Y	Y	N/A
Dead	Hg-01318	7/07	F	KFR	9/19/14	4/14/16	N	Y	Y	N/A
Dead	Hg-01319	4/1/05	F	Fighting	5/29/14	4/14/16	Y	Y	N	3345
Dead	Hg-01320	4/17/08	F	Sold	Unknown	4/14/16	Y	N	N/A	N/A
Dead	Hg-01321	2/1/93	BM	KFR	2/7/14	4/14/16	Y	Y	Y	7676
Dead	Hg-01322	4/1/05	F		5/13/14	4/14/16	Y	Y	N	3329
Dead	Hg-01323	7/07	F	KFR	Unknown	4/14/16	N	N	N/A	N/A
Dead	Hg-01324	11/21/08	M	Sold	Unknown	4/14/16	Y	N	N/A	N/A
Dead	Hg-01325	11/21/08	M	KFR	11/19/11	4/14/16	Y	Y	Y	1093
Dead	Hg-01326	2/26/09	M	KFR	3/5/13	4/14/16	Y	Y	Y	1468
Dead	Hg-01327	7/07	F	Fighting	6/23/14	4/14/16	N	Y	N	N/A
Dead	Hg-01328	5/1/00	F	Euthanized for illness	11/3/09	4/14/16	Y	Y	N	3473
Dead	Hg-01329	~1994	M	Euthanized for illness	11/3/09	4/14/16	N	Y	N	N/A
Dead	Hg-01330		F	Euthanized for illness	1/8/09	4/14/16	N	Y	N	N/A
Dead	Hg-01331		F	KFR	1/17/10	4/14/16	N	Y	Y	N/A
Dead	Hg-01332	2/19/08	F	KFR	7/5/12	4/14/16	Y	Y	Y	1598
Dead	Hg-01333	>1987	BF	KFR	8/1/12	4/14/16	N	Y	Y	N/A
Dead	Hg-01334	<2000	BM	KFR	8/1/12	4/14/16	N	Y	Y	N/A
Dead	Hg-01335	2/19/08	F	KFR	7/5/12	4/14/16	Y	Y	Y	1598
Dead	Hg-01336	2/19/08	F	KFR	8/1/12	4/14/16	Y	Y	Y	1625
Dead	Hg-01337	10/30/09	F	KFR	11/20/11	4/14/16	Y	Y	Y	751
Dead	Hg-01338	10/30/09	M	KFR	11/19/11	4/14/16	Y	Y	Y	750
Dead	Hg-01339	10/30/09	M	KFR	5/19/12	4/14/16	Y	Y	Y	932
Dead	Hg-01340	3/2/10	M	KFR	7/9/12	4/14/16	Y	Y	Y	860
Dead	Hg-01341	3/2/10	F		1/19/12	4/14/16	Y	Y	N	688
Dead	Hg-01342	3/2/10	F		1/19/12	4/14/16	Y	Y	N	688
Dead	Hg-01343	~2001	F		3/17/14	4/14/16	N	Y	N	N/A
Dead	Hg-01344	~2000	M	KFR	5/13/14	4/14/16	N	Y	Y	N/A
Dead	Hg-01345	~2000	BF?	KFR	5/13/14	4/14/16	N	Y	Y	N/A
Dead	Hg-01346	<2000	F	Died during birth	6/2/11	4/14/16	N	Y	N	N/A
Dead	Hg-01347	~2000	M		9/13/09	4/14/16	N	Y	N	N/A
Dead	Hg-01348	~2000	M		6/8/09	4/14/16	N	Y	N	N/A
Dead	Hg-01349	~2000	M	KFR	5/13/14	4/14/16	N	Y	Y	N/A
Dead	Hg-01350	~2000	BF?	Euthanized for illness	3/19/10	4/14/16	N	Y	N	N/A
Dead	Hg-01351	7/23/07	F	Euthanized for illness	1/25/11	4/14/16	Y	Y	N	1282
Dead	Hg-01352	7/23/07	F		10/14/10	4/14/16	Y	Y	N	1179
Dead	Hg-01353	7/23/07	M	Fighting	11/5/10	4/14/16	Y	Y	N	1201
Dead	Hg-01354	10/19/04	M		10/14/10	4/14/16	Y	Y	N	2186
Dead	Hg-01355		BM	Sold	7/6/10	4/14/16	N	Y	Y	N/A
Dead	Hg-01356		BF	Sold	7/6/10	4/14/16	N	Y	Y	N/A
Dead	Hg-01357	7/23/07	F		10/14/10	4/14/16	Y	Y	N	1179
Dead	Hg-01358	2/22/07	F		6/1/10	4/14/16	Y	Y	N	1195
Dead	Hg-01359	10/19/09	M	Euthanized for illness	1/25/11	4/14/16	Y	Y	N	463
Dead	Hg-01360	4/30/08	M	KFR	10/11/12	4/14/16	Y	Y	Y	1625
Dead	Hg-01361	1/30/08	F	Sold	11/29/12	4/14/16	Y	Y	Y	1765
Dead	Hg-01362	1/30/08	M	KFR	10/11/12	4/14/16	Y	Y	Y	1716
Dead	Hg-01363	1/1/06	F	Sold	11/29/12	4/14/16	Y	Y	Y	2524
Dead	Hg-01364	1/30/08	M	KFR	10/11/12	4/14/16	Y	Y	Y	1716
Dead	Hg-01365	4/22/02	BM	Sold	11/29/12	4/14/16	Y	Y	Y	3874
Dead	Hg-01366	1/30/08	F	Sold	11/29/12	4/14/16	Y	Y	Y	1765
Dead	Hg-01367	7/1/00	BF	Sold	11/29/12	4/14/16	Y	Y	Y	4534
Dead	Hg-01368	1/30/08	F	Sold	11/29/12	4/14/16	Y	Y	Y	1765
Dead	Hg-01369	~2005	M	Sold	11/29/12	4/14/16	N	Y	Y	N/A
Dead	Hg-01370	1/30/08	F	Sold	11/29/12	4/14/16	Y	Y	Y	1765
Dead	Hg-01371	10/14/08	M	KFR	7/25/12	4/14/16	Y	Y	Y	1380
Dead	Hg-01372	10/14/08	F	KFR	7/25/12	4/14/16	Y	Y	Y	1380
Dead	Hg-01373	10/14/08	F	Accidental death	5/20/09	4/14/16	Y	Y	N	218
Dead	Hg-01374	10/14/08	M		4/19/09	4/14/16	Y	Y	N	187
Dead	Hg-01375	7/07	F		4/25/09	4/14/16	N	Y	N	N/A
Dead	Hg-01376		BM		4/20/09	4/14/16	N	Y	N	N/A
Dead	Hg-01377		M		4/19/09	4/14/16	N	Y	N	N/A
Dead	Hg-01378	7/07	BF	KFR	7/25/12	4/14/16	N	Y	Y	N/A
Dead	Hg-01379		M		4/20/09	4/14/16	N	Y	N	N/A
Dead	Hg-01380		M		4/25/09	4/14/16	N	Y	N	N/A
Dead	Hg-01381		M		4/20/09	4/14/16	N	Y	N	N/A
Dead	Hg-01382	7/07	F		4/20/09	4/14/16	N	Y	N	N/A
Dead	Hg-01383		BF	Died during birth	3/22/09	4/14/16	N	Y	N	N/A
Dead	Hg-01384	7/07	F	KFR	7/25/12	4/14/16	N	Y	Y	N/A
Dead	Hg-01385	7/07	F		4/20/09	4/14/16	N	Y	N	N/A
Dead	Hg-01386	5/19/08	M	KFR	7/13/12	4/14/16	Y	Y	Y	1516
Dead	Hg-01387	5/19/08	F	Sold	11/29/12	4/14/16	Y	Y	Y	1655
Dead	Hg-01388	5/19/08	F	Sold	11/29/12	4/14/16	Y	Y	Y	1655
Dead	Hg-01389	4/12/09	M	KFR	7/13/12	4/14/16	Y	Y	Y	1188
Dead	Hg-01390	10/15/08	M	KFR	2/3/10	4/14/16	Y	Y	Y	476
Dead	Hg-01391	10/15/08	M	KFR	2/3/10	4/14/16	Y	Y	Y	476
Dead	Hg-01392	10/15/08	M	KFR	2/3/10	4/14/16	Y	Y	Y	476
Dead	Hg-01393	4/12/09	F	KFR	7/16/12	4/14/16	Y	Y	Y	1191
Dead	Hg-01394	10/15/08	F	Sold	11/29/12	4/14/16	Y	Y	Y	1506
Dead	Hg-01395	10/15/08	F	Sold	11/29/12	4/14/16	Y	Y	Y	1506
Dead	Hg-01396	4/12/09	F		8/6/09	4/14/16	Y	Y	N	116
Dead	Hg-01397	4/12/09	F	KFR	11/19/11	4/14/16	Y	Y	Y	951
Dead	Hg-01398		BF	Sold	11/29/12	4/14/16	N	Y	Y	N/A
Dead	Hg-01399	4/12/09	F	Euthanized for illness	7/15/11	4/14/16	Y	Y	N	824
Dead	Hg-01400	10/15/08	M	KFR	2/3/10	4/14/16	Y	Y	Y	476
Dead	Hg-01401	4/12/09	F	KFR	11/19/11	4/14/16	Y	Y	Y	951
Dead	Hg-01402	10/15/08	F	Sold	11/29/12	4/14/16	Y	Y	Y	1506
Dead	Hg-01403	10/15/08	M	Sold	11/29/12	4/14/16	Y	Y	Y	1506
Dead	Hg-01404	10/15/08	F	KFR	11/19/11	4/14/16	Y	Y	Y	1130
Dead	Hg-01405	10/15/08	M		8/31/10	4/14/16	Y	Y	N	685
Dead	Hg-01406	4/12/09	M	KFR	11/19/11	4/14/16	Y	Y	Y	951
Dead	Hg-01407		?		11/20/09	4/14/16	N	Y	N	N/A
Dead	Hg-01408	10/15/08	M	KFR	7/13/12	4/14/16	Y	Y	Y	1367
Dead	Hg-01409	10/15/08	M	KFR	7/13/12	4/14/16	Y	Y	Y	1367
Dead	Hg-01410	4/12/09	M	KFR	11/19/11	4/14/16	Y	Y	Y	951
Dead	Hg-01411	4/12/09	M	KFR	11/19/11	4/14/16	Y	Y	Y	951
Dead	Hg-01412	9/19/07	F	Sold	4/23/13	4/14/16	Y	Y	Y	2043
Dead	Hg-01413	2/18/08	F	Sold	4/23/13	4/14/16	Y	Y	Y	1891
Dead	Hg-01414	9/19/07	M	Sold	4/23/13	4/14/16	Y	Y	Y	2043
Dead	Hg-01415	2/18/08	M	KFR	6/16/11	4/14/16	Y	Y	Y	1214
Dead	Hg-01416		F	Sold	4/23/13	4/14/16	N	Y	Y	N/A
Dead	Hg-01417	2/18/07	M	Sold	4/23/13	4/14/16	Y	Y	Y	2256
Dead	Hg-01418		BF	Sold	4/23/13	4/14/16	N	Y	Y	N/A
Dead	Hg-01419	9/15/00	BM	Sold	4/23/13	4/14/16	Y	Y	Y	4603
Dead	Hg-01420	9/19/07	F	Sold	4/23/13	4/14/16	Y	Y	Y	2043
Dead	Hg-01421	9/19/07	M	Sold	4/23/13	4/14/16	Y	Y	Y	2043
Dead	Hg-01422	2/18/07	F	Sold	4/23/13	4/14/16	Y	Y	Y	2256
Dead	Hg-01423		M	Sold	4/23/13	4/14/16	N	Y	Y	N/A
Dead	Hg-01424	12/30/08	M	KFR	6/16/11	4/14/16	Y	Y	Y	898
Dead	Hg-01425	12/30/08	M	KFR	6/16/11	4/14/16	Y	Y	Y	898
Dead	Hg-01426	12/30/08	M	KFR	6/16/11	4/14/16	Y	Y	Y	898
Dead	Hg-01427	3/20/09	M	KFR	11/19/11	4/14/16	Y	Y	Y	974
Dead	Hg-01428	11/9/09	M	Sold	4/23/13	4/14/16	Y	Y	Y	1261
Dead	Hg-01429	11/9/09	M	KFR	11/19/11	4/14/16	Y	Y	Y	740
Dead	Hg-01430	11/9/09	M	KFR	11/19/11	4/14/16	Y	Y	Y	740
Dead	Hg-01431	11/9/09	M	KFR	11/19/11	4/14/16	Y	Y	Y	740
Dead	Hg-01432	11/9/09	F		6/4/11	4/14/16	Y	Y	N	572
Dead	Hg-01433	4/19/10	F		1/19/12	4/14/16	Y	Y	N	640
Dead	Hg-01434	4/19/10	F	Sold	4/23/13	4/14/16	Y	Y	Y	1100
Dead	Hg-01435	4/19/10	F		9/29/10	4/14/16	Y	Y	N	163
Dead	Hg-01436	4/19/10	M	Sold	4/23/13	4/14/16	Y	Y	Y	1100
Dead	Hg-01437	10/25/10	F	Sold	4/23/13	4/14/16	Y	Y	Y	911
Dead	Hg-01438	7/5/10	F		4/25/11	4/14/16	Y	Y	N	294
Dead	Hg-01439	10/25/10	F		5/10/11	4/14/16	Y	Y	N	197
Dead	Hg-01440	3/29/12	F	Sold	4/23/13	4/14/16	Y	Y	Y	390
Dead	Hg-01441	10/13/11	M?	Sold	4/23/13	4/14/16	Y	Y	Y	558
Dead	Hg-01442	3/29/12	F	KFR	9/12/14	4/14/16	Y	Y	Y	897
Dead	Hg-01443	10/13/11	F	Euthanized for illness	8/15/14	4/14/16	Y	Y	N	1037
Dead	Hg-01444	11/3/00	BM		3/6/13	4/14/16	Y	Y	N	4506
Dead	Hg-01445	11/18/10	F		11/7/11	4/14/16	Y	Y	N	354
Dead	Hg-01446	9/1/10	M		3/6/13	4/14/16	Y	Y	N	917
Dead	Hg-01447	9/1/10	M		3/6/13	4/14/16	Y	Y	N	917
Dead	Hg-01448	11/18/10	F	Sold	3/4/13	4/14/16	Y	Y	Y	837
Dead	Hg-01449	11/18/10	F	Sold	3/4/13	4/14/16	Y	Y	Y	837
Dead	Hg-01450	11/18/10	F	Sold	3/4/13	4/14/16	Y	Y	Y	837
Dead	Hg-01451	9/1/10	F?		9/9/11	4/14/16	Y	Y	N	373
Dead	Hg-01452	11/18/10	F	Fighting	11/29/11	4/14/16	Y	Y	N	376
Dead	Hg-01453	9/1/10	F		11/14/11	4/14/16	Y	Y	N	439
Dead	Hg-01454	11/18/10	F	Sold	3/4/13	4/14/16	Y	Y	Y	837
Dead	Hg-01455	11/18/10	M		3/6/13	4/14/16	Y	Y	N	839
Dead	Hg-01456	9/1/10	M		9/9/11	4/14/16	Y	Y	N	373
Dead	Hg-01457	11/18/10	F		11/8/11	4/14/16	Y	Y	N	355
Dead	Hg-01458	9/1/10	M	Sold	3/4/13	4/14/16	Y	Y	Y	915
Dead	Hg-01459	11/18/10	F	Sold	3/4/13	4/14/16	Y	Y	Y	837
Dead	Hg-01460	2/4/11	M?		9/9/11	4/14/16	Y	Y	N	217
Dead	Hg-01461	11/18/10	BF?	Sold	3/4/13	4/14/16	Y	Y	Y	837
Dead	Hg-01462	9/1/10	M	Sold	3/4/13	4/14/16	Y	Y	Y	915
Dead	Hg-01463	2/4/11	M	Sold	3/4/13	4/14/16	Y	Y	Y	759
Dead	Hg-01464	2/4/11	M	Sold	3/4/13	4/14/16	Y	Y	Y	759
Dead	Hg-01465	2/4/11	F	Sold	3/4/13	4/14/16	Y	Y	Y	759
Dead	Hg-01466	2/4/11	F	Sold	3/4/13	4/14/16	Y	Y	Y	759
Dead	Hg-01467	2/4/11	M?		9/9/11	4/14/16	Y	Y	N	217
Dead	Hg-01468	2/4/11	M	Sold	3/4/13	4/14/16	Y	Y	Y	759
Dead	Hg-01469	2/4/11	F	Sold	3/4/13	4/14/16	Y	Y	Y	759
Dead	Hg-01470	2/4/11	F	Sold	3/4/13	4/14/16	Y	Y	Y	759
Dead	Hg-01471	2/4/11	F	Sold	3/4/13	4/14/16	Y	Y	Y	759
Dead	Hg-01472	2/4/11	M	Sold	3/4/13	4/14/16	Y	Y	Y	759
Dead	Hg-01473	2/4/11	M	Sold	3/4/13	4/14/16	Y	Y	Y	759
Dead	Hg-01474	2/4/11	M	Sold	3/4/13	4/14/16	Y	Y	Y	759
Dead	Hg-01475	2/4/11	F	Sold	3/4/13	4/14/16	Y	Y	Y	759
Dead	Hg-01476	2/4/11	M	Sold	3/4/13	4/14/16	Y	Y	Y	759
Dead	Hg-01477	8/13/11	F	Sold	3/4/13	4/14/16	Y	Y	Y	569
Dead	Hg-01478	2/4/11	BF		9/9/11	4/14/16	Y	Y	N	217
Dead	Hg-01479	7/3/11	M?	Sold	11/29/12	4/14/16	Y	Y	Y	515
Dead	Hg-01480	7/3/11	M?	Sold	11/29/12	4/14/16	Y	Y	Y	515
Dead	Hg-01481	9/22/11	M?	Sold	11/29/12	4/14/16	Y	Y	Y	434
Dead	Hg-01482	7/3/11	F	KFR	5/20/13	4/14/16	Y	Y	Y	687
Dead	Hg-01483	9/22/11	M?	Sold	11/29/12	4/14/16	Y	Y	Y	434
Dead	Hg-01484	9/22/11	F?	Sold	11/29/12	4/14/16	Y	Y	Y	434
Dead	Hg-01485	9/14/94	BM		7/9/12	4/14/16	Y	Y	N	6508
Dead	Hg-01486	12/3/09	M	Sold	3/4/13	4/14/16	Y	Y	Y	1187
Dead	Hg-01487	5/18/10	F	Sold	3/4/13	4/14/16	Y	Y	Y	1021
Dead	Hg-01488	9/27/11	M	Sold	3/4/13	4/14/16	Y	Y	Y	524
Dead	Hg-01489	9/27/11	F	Sold	3/4/13	4/14/16	Y	Y	Y	524
Dead	Hg-01490	9/27/11	F	Sold	3/4/13	4/14/16	Y	Y	Y	524
Dead	Hg-01491	9/27/11	M	Sold	3/4/13	4/14/16	Y	Y	Y	524
Dead	Hg-01492	9/27/11	M	Sold	3/4/13	4/14/16	Y	Y	Y	524
Dead	Hg-01493	9/27/11	F	Sold	3/4/13	4/14/16	Y	Y	Y	524
Dead	Hg-01494	4/23/03	F	KFR	5/4/13	4/14/16	Y	Y	Y	3664
Dead	Hg-01495	2/94-12/95	BM	KFR	5/5/13	4/14/16	N	Y	Y	N/A
Dead	Hg-01496	4/23/03	M	KFR	5/4/13	4/14/16	Y	Y	Y	3664
Dead	Hg-01497	4/23/03	M	KFR	5/5/13	4/14/16	Y	Y	Y	3665
Dead	Hg-01498	4/23/03	M	KFR	5/4/13	4/14/16	Y	Y	Y	3664
Dead	Hg-01499	4/9/01	BF	Sold	3/4/13	4/14/16	Y	Y	Y	4347
Dead	Hg-01500	4/15/08	F	Sold	3/4/13	4/14/16	Y	Y	Y	1784
Dead	Hg-01501	1/2/08	M	Sold	3/4/13	4/14/16	Y	Y	Y	1888
Dead	Hg-01502	4/15/08	M	Sold	3/4/13	4/14/16	Y	Y	Y	1784
Dead	Hg-01503	4/15/08	F	Sold	3/4/13	4/14/16	Y	Y	Y	1784
Dead	Hg-01504	12/12/11	M	Sold	3/4/13	4/14/16	Y	Y	Y	448
Dead	Hg-01505	12/12/11	M	Sold	3/4/13	4/14/16	Y	Y	Y	448
Dead	Hg-01506	12/12/11	M	Sold	3/4/13	4/14/16	Y	Y	Y	448
Dead	Hg-01507		BM	Sold	11/29/12	4/14/16	N	Y	Y	N/A
Dead	Hg-01508	4/19/97	F	Sold	11/29/12	4/14/16	Y	Y	Y	5703
Dead	Hg-01509	11/2/07	F	Sold	11/29/12	4/14/16	Y	Y	Y	1854
Dead	Hg-01510	11/2/07	M	Sold	11/29/12	4/14/16	Y	Y	Y	1854
Dead	Hg-01511	11/2/07	M	Sold	11/29/12	4/14/16	Y	Y	Y	1854
Dead	Hg-01512	11/2/07	M	Sold	11/29/12	4/14/16	Y	Y	Y	1854
Dead	Hg-01513	11/2/07	F	Sold	11/29/12	4/14/16	Y	Y	Y	1854
Dead	Hg-01514	4/19/97	BF	Sold	11/29/12	4/14/16	Y	Y	Y	5703
Dead	Hg-01515	7/29/02	M	Sold	11/29/12	4/14/16	Y	Y	Y	3776
Dead	Hg-01516		BM	Sold	4/23/13	4/14/16	N	Y	Y	N/A
Dead	Hg-01517	4/22/04	M	Sold	4/23/13	4/14/16	Y	Y	Y	3288
Dead	Hg-01518	4/22/04	F	Sold	4/23/13	4/14/16	Y	Y	Y	3288
Dead	Hg-01519	11/24/03	M	Sold	4/23/13	4/14/16	Y	Y	Y	3438
Dead	Hg-01520	2/6/99	BF	Sold	4/23/13	4/14/16	Y	Y	Y	5190
Dead	Hg-01521	8/27/03	M	Sold	4/23/13	4/14/16	Y	Y	Y	3527
Dead	Hg-01522	11/24/03	F	Sold	4/23/13	4/14/16	Y	Y	Y	3438
Dead	Hg-01523	11/24/03	M	KFR	9/30/12	4/14/16	Y	Y	Y	3233
Dead	Hg-01524	8/27/03	M		6/9/11	4/14/16	Y	Y	N	2843
Dead	Hg-01525	7/15/04	F	Sold	4/23/13	4/14/16	Y	Y	Y	3204
Dead	Hg-01526	7/15/04	M	Sold	4/23/13	4/14/16	Y	Y	Y	3204
Dead	Hg-01527	12/24/09	F	KFR	9/30/11	4/14/16	Y	Y	Y	645
Dead	Hg-01528	12/24/09	F?		7/18/10	4/14/16	Y	Y	N	206
Dead	Hg-01529	4/12/10	M	KFR	6/27/14	4/14/16	Y	Y	Y	1537
Dead	Hg-01530	4/12/10	F	KFR	4/27/11	4/14/16	Y	Y	Y	380
Dead	Hg-01531	4/12/10	M	KFR	6/27/14	4/14/16	Y	Y	Y	1537
Dead	Hg-01532	5/7/01	M	KFR	2/25/15	4/14/16	Y	Y	Y	5042
Dead	Hg-01533		M	KFR	2/25/15	4/14/16	N	Y	Y	N/A
Dead	Hg-01534	1998	BM?	KFR	2/25/15	4/14/16	N	Y	Y	N/A
Dead	Hg-01535	5/7/01	F	KFR	2/7/14	4/14/16	Y	Y	Y	4659
Dead	Hg-01536	12/7/08	F	KFR	6/27/14	4/14/16	Y	Y	Y	2028
Dead	Hg-01537	6/6/95-12/16/95	F	Euthanized for illness	3/5/13	4/14/16	N	Y	N	N/A
Dead	Hg-01538	12/16/95-12/28/96	BF	KFR	2/25/15	4/14/16	N	Y	Y	N/A
Dead	Hg-01539		M	KFR	2/25/15	4/14/16	N	Y	Y	N/A
Dead	Hg-01540	5/7/01	M	KFR	2/7/14	4/14/16	Y	Y	Y	4659
Dead	Hg-01541		M	KFR	6/27/14	4/14/16	N	Y	Y	N/A
Dead	Hg-01542		M	KFR	6/27/14	4/14/16	N	Y	Y	N/A
Dead	Hg-01543		F	KFR	6/27/14	4/14/16	N	Y	Y	N/A
Dead	Hg-01544	10/6/09	M	KFR	12/5/14	4/14/16	Y	Y	Y	1886
Dead	Hg-01545	10/6/09	M	KFR	12/5/14	4/14/16	Y	Y	Y	1886
Dead	Hg-01546	10/6/09	F	KFR	6/27/14	4/14/16	Y	Y	Y	1725
Dead	Hg-01547	7/21/12	M		12/23/15	4/14/16	Y	Y	N	1250
Dead	Hg-01548	5/17/11	M	Sold	9/18/14	4/14/16	Y	Y	Y	1220
Dead	Hg-01549	5/17/11	F	Fighting	11/13/14	4/14/16	Y	Y	N	1276
Dead	Hg-01550	5/17/11	M	Sold	9/18/14	4/14/16	Y	Y	Y	1220
Dead	Hg-01551	5/17/11	M	Sold	9/18/14	4/14/16	Y	Y	Y	1220
Dead	Hg-01552	5/17/11	M	Sold	9/18/14	4/14/16	Y	Y	Y	1220
Dead	Hg-01553	5/17/11	M?		3/26/13	4/14/16	Y	Y	N	679
Dead	Hg-01554	5/17/11	M	Sold	9/18/14	4/14/16	Y	Y	Y	1220
Dead	Hg-01555	8/16/11	BF?	Fighting	12/18/14	4/14/16	Y	Y	N	1220
Dead	Hg-01556	5/7/01	BF	KFR	8/6/14	4/14/16	Y	Y	Y	4839
Dead	Hg-01557	11/21/11	F	KFR	1/3/14	4/14/16	Y	Y	Y	774
Dead	Hg-01558	11/21/11	M		12/23/15	4/14/16	Y	Y	N	1493
Dead	Hg-01559	11/21/11	F	KFR	8/26/14	4/14/16	Y	Y	Y	1009
Dead	Hg-01560	7/23/07	M	Euthanized for illness	1/25/11	4/14/16	Y	Y	N	1282
Dead	Hg-01561	1/25/08	M		1/25/11	4/14/16	Y	Y	N	1096
Dead	Hg-01562		M		3/15/11	4/14/16	N	Y	N	N/A
Dead	Hg-01563		M	KFR	1/3/14	4/14/16	N	Y	Y	N/A
Dead	Hg-01564	3/15/11	F	KFR	2/28/13	4/14/16	Y	Y	Y	716
Dead	Hg-01565	3/15/11	M		9/7/12	4/14/16	Y	Y	N	542
Dead	Hg-01566	3/15/11	M	KFR	2/28/13	4/14/16	Y	Y	Y	716
Dead	Hg-01567	11/13/11	M	KFR	6/26/13	4/14/16	Y	Y	Y	591
Dead	Hg-01568	11/13/11	M	KFR	6/26/13	4/14/16	Y	Y	Y	591
Dead	Hg-01569		M		1/2/15	4/14/16	N	Y	N	N/A
Dead	Hg-01570	3/7/11	M	Sold	9/18/14	4/14/16	Y	Y	Y	1291
Dead	Hg-01571	3/7/11	M	Sold	9/18/14	4/14/16	Y	Y	Y	1291
Dead	Hg-01572	3/7/11	F		11/7/12	4/14/16	Y	Y	N	611
Dead	Hg-01573	3/7/11	M	Euthanized for illness	1/3/14	4/14/16	Y	Y	N	1033
Dead	Hg-01574	8/7/11	M	Euthanized for illness	8/15/14	4/14/16	Y	Y	N	1104
Dead	Hg-01575	8/7/11	M		3/5/14	4/14/16	Y	Y	N	941
Dead	Hg-01576	8/7/11	M	Sold	9/18/14	4/14/16	Y	Y	Y	1138
Dead	Hg-01577	10/31/11	M	KFR	7/9/15	4/14/16	Y	Y	Y	1347
Dead	Hg-01578	10/31/11	M	KFR	7/9/15	4/14/16	Y	Y	Y	1347
Dead	Hg-01579	8/25/06	BF	KFR	7/27/12	4/14/16	Y	Y	Y	2163
Dead	Hg-01580	>1997	BM	KFR	7/27/12	4/14/16	N	Y	Y	N/A
Dead	Hg-01581	8/2/11	M	KFR	3/10/15	4/14/16	Y	Y	Y	1316
Dead	Hg-01582	3/25/13	F	KFR	3/5/15	4/14/16	Y	Y	Y	710
Dead	Hg-01583	3/25/13	M	KFR	3/26/15	4/14/16	Y	Y	Y	731
Dead	Hg-01584	8/2/11	M	KFR	3/10/15	4/14/16	Y	Y	Y	1316
Dead	Hg-01585	3/25/13	F	KFR	3/5/15	4/14/16	Y	Y	Y	710
Dead	Hg-01586	3/25/13	F	KFR	3/6/15	4/14/16	Y	Y	Y	711
Dead	Hg-01587	3/25/13	M	KFR	3/26/15	4/14/16	Y	Y	Y	731
Dead	Hg-01588	8/2/11	M	KFR	3/10/15	4/14/16	Y	Y	Y	1316
Dead	Hg-01589	8/2/11	M	KFR	3/18/15	4/14/16	Y	Y	Y	1324
Dead	Hg-01590	3/25/13	F	KFR	3/6/15	4/14/16	Y	Y	Y	711
Dead	Hg-01591	9/26/14	M?	KFR	3/26/15	4/14/16	Y	Y	Y	181
Dead	Hg-01592	9/26/14	M	KFR	3/18/15	4/14/16	Y	Y	Y	173
Dead	Hg-01593		BF		3/3/15	4/14/16	N	Y	N	N/A
Dead	Hg-01594		BM	KFR	3/26/15	4/14/16	N	Y	Y	N/A
Dead	Hg-01595		BM		1/6/12	4/14/16	N	Y	N	N/A
Dead	Hg-01596	4/19/11	M	KFR	3/10/15	4/14/16	Y	Y	Y	1421
Dead	Hg-01597	4/19/11	F	KFR	3/6/15	4/14/16	Y	Y	Y	1417
Dead	Hg-01598	4/19/11	M	KFR	3/10/15	4/14/16	Y	Y	Y	1421
Dead	Hg-01599	7/7/11	M	KFR	3/26/15	4/14/16	Y	Y	Y	1358
Dead	Hg-01600	9/29/11	M	KFR	3/18/15	4/14/16	Y	Y	Y	1266
Dead	Hg-01601	7/7/11	M	KFR	3/26/15	4/14/16	Y	Y	Y	1358
Dead	Hg-01602	9/29/11	F	KFR	3/6/15	4/14/16	Y	Y	Y	1254
Dead	Hg-01603	7/7/11	F	KFR	3/5/15	4/14/16	Y	Y	Y	1337
Dead	Hg-01604	7/7/11	M	KFR	3/10/15	4/14/16	Y	Y	Y	1342
Dead	Hg-01605	7/7/11	F	KFR	3/5/15	4/14/16	Y	Y	Y	1337
Dead	Hg-01606	12/17/11	M	KFR	3/18/15	4/14/16	Y	Y	Y	1187
Dead	Hg-01607	12/17/11	M	KFR	3/18/15	4/14/16	Y	Y	Y	1187
Dead	Hg-01608	12/17/11	M	KFR	3/18/15	4/14/16	Y	Y	Y	1187
Dead	Hg-01609	11/30/05	F	Fighting	3/6/13	4/14/16	Y	Y	N	2653
Dead	Hg-01610	2/12/02	F	KFR	5/13/14	4/14/16	Y	Y	Y	4473
Dead	Hg-01611		BM	KFR	5/13/14	4/14/16	N	Y	Y	N/A
Dead	Hg-01612	1994-1997	BF	KFR	7/19/13	4/14/16	N	Y	Y	N/A
Dead	Hg-01613	4/12/10	BF	KFR	12/4/14	4/14/16	Y	Y	Y	1697
Dead	Hg-01614	2/21/08	BM	KFR	12/4/14	4/14/16	Y	Y	Y	2478
Dead	Hg-01615	2009	BM	KFR	12/4/14	4/14/16	N	Y	Y	N/A
Dead	Hg-01616	7/07	F	KFR	9/19/14	4/14/16	N	Y	Y	N/A
Dead	Hg-01617	11/21/08	M	KFR	9/19/14	4/14/16	Y	Y	Y	2128
Dead	Hg-01618	2/12/02	BM		11/17/15	4/14/16	Y	Y	N	5026
Dead	Hg-01619	9/7/09	M	Fighting	12/11/15	4/14/16	Y	Y	N	2286
Dead	Hg-01620		BF	Fighting	12/11/15	4/14/16	N	Y	N	N/A
Dead	Hg-01621	11/17/08	M	KFR	6/16/11	4/14/16	Y	Y	Y	941
Dead	Hg-01622	11/17/08	M	KFR	6/16/11	4/14/16	Y	Y	Y	941
Dead	Hg-01623	11/17/08	M	KFR	6/16/11	4/14/16	Y	Y	Y	941
Dead	Hg-01624	11/17/08	M	KFR	6/16/11	4/14/16	Y	Y	Y	941
Dead	Hg-01625	9/21/09	M	KFR	8/22/14	4/14/16	Y	Y	Y	1796
Dead	Hg-01626	9/21/09	F		8/22/14	4/14/16	Y	Y	N	1796
Dead	Hg-01627	9/21/09	M		8/22/14	4/14/16	Y	Y	N	1796
Dead	Hg-01628	9/21/09	M		8/22/14	4/14/16	Y	Y	N	1796
Dead	Hg-01629	2/27/10	M	KFR	7/25/14	4/14/16	Y	Y	Y	1609
Dead	Hg-01630	2/27/10	M	KFR	7/25/14	4/14/16	Y	Y	Y	1609
Dead	Hg-01631	2/27/10	M	KFR	7/25/14	4/14/16	Y	Y	Y	1609
Dead	Hg-01632	2/27/10	M	KFR	7/25/14	4/14/16	Y	Y	Y	1609
Dead	Hg-01633	2/27/10	M	KFR	7/25/14	4/14/16	Y	Y	Y	1609
Dead	Hg-01634	10/27/10	M	KFR	7/25/14	4/14/16	Y	Y	Y	1367
Dead	Hg-01635	8/9/10	M	KFR	7/25/14	4/14/16	Y	Y	Y	1446
Dead	Hg-01636	8/9/10	M	KFR	7/25/14	4/14/16	Y	Y	Y	1446
Alive	Hg-01637	1982	BF			4/14/16	N	Y	Y	N/A
Alive	Hg-01638	1982	M			4/14/16	N	Y	Y	N/A
Alive	Hg-01639	2/21/05	BF			4/14/16	Y	Y	Y	4070
Alive	Hg-01640	8/17/05	M			4/14/16	Y	Y	Y	3893
Alive	Hg-01641	4/30/01	M			4/14/16	Y	Y	Y	5463
Alive	Hg-01642	8/17/05	F			4/14/16	Y	Y	Y	3893
Alive	Hg-01643	10/9/01	M			4/14/16	Y	Y	Y	5301
Alive	Hg-01644	8/17/05	M			4/14/16	Y	Y	Y	3893
Alive	Hg-01645	2/21/05	M			4/14/16	Y	Y	Y	4070
Alive	Hg-01646	10/9/01	M			4/14/16	Y	Y	Y	5301
Alive	Hg-01647	10/9/01	BM			4/14/16	Y	Y	Y	5301
Alive	Hg-01648	2001	M			4/14/16	N	Y	Y	N/A
Alive	Hg-01649	2/21/05	F			4/14/16	Y	Y	Y	4070
Alive	Hg-01650	4/30/01	F			4/14/16	Y	Y	Y	5463
Alive	Hg-01651	1/22/08	F			4/14/16	Y	Y	Y	3005
Alive	Hg-01652	1988	M			4/14/16	N	Y	Y	N/A
Alive	Hg-01653	11/6/05	M			4/14/16	Y	Y	Y	3812
Alive	Hg-01654	10/10/01	BF			4/14/16	Y	Y	Y	5300
Alive	Hg-01655	1994	BM			4/14/16	N	Y	Y	N/A
Alive	Hg-01656	6/1/14	M			4/14/16	Y	Y	Y	683
Alive	Hg-01657	4/27/15	F			4/14/16	Y	Y	Y	353
Alive	Hg-01658	10/7/14	M			4/14/16	Y	Y	Y	555
Alive	Hg-01659	6/1/14	F			4/14/16	Y	Y	Y	683
Alive	Hg-01660	6/1/14	F			4/14/16	Y	Y	Y	683
Alive	Hg-01661	4/27/15	M			4/14/16	Y	Y	Y	353
Alive	Hg-01662	6/1/14	F			4/14/16	Y	Y	Y	683
Alive	Hg-01663	4/27/15	F			4/14/16	Y	Y	Y	353
Alive	Hg-01664	6/1/14	F			4/14/16	Y	Y	Y	683
Alive	Hg-01665	1/31/15	M			4/14/16	Y	Y	Y	439
Alive	Hg-01666	4/27/15	F			4/14/16	Y	Y	Y	353
Alive	Hg-01667	1/31/15	F			4/14/16	Y	Y	Y	439
Alive	Hg-01668	6/1/14	F			4/14/16	Y	Y	Y	683
Alive	Hg-01669	6/1/14	M			4/14/16	Y	Y	Y	683
Alive	Hg-01670	4/27/15	F			4/14/16	Y	Y	Y	353
Alive	Hg-01671	6/1/14	M			4/14/16	Y	Y	Y	683
Alive	Hg-01672	7/7/13	BF			4/14/16	Y	Y	Y	1012
Alive	Hg-01673	12/12/87	BM			4/14/16	Y	Y	Y	10351
Alive	Hg-01674	5/31/15	M			4/14/16	Y	Y	Y	319
Alive	Hg-01675	3/15/15	F			4/14/16	Y	Y	Y	396
Alive	Hg-01676	5/31/15	F			4/14/16	Y	Y	Y	319
Alive	Hg-01677	5/31/15	M			4/14/16	Y	Y	Y	319
Alive	Hg-01678		BF			4/14/16	N	Y	Y	N/A
Alive	Hg-01679	11/1/04	F			4/14/16	Y	Y	Y	4182
Alive	Hg-01680		F			4/14/16	N	Y	Y	N/A
Alive	Hg-01681	11/1/04	F			4/14/16	Y	Y	Y	4182
Alive	Hg-01682	11/1/04	M			4/14/16	Y	Y	Y	4182
Alive	Hg-01683	6/16/12	M			4/14/16	Y	Y	Y	1398
Alive	Hg-01684	6/16/12	M			4/14/16	Y	Y	Y	1398
Alive	Hg-01685	8/2/13	M			4/14/16	Y	Y	Y	986
Alive	Hg-01686	8/2/13	F			4/14/16	Y	Y	Y	986
Alive	Hg-01687	6/16/12	M			4/14/16	Y	Y	Y	1398
Alive	Hg-01688	6/16/12	F			4/14/16	Y	Y	Y	1398
Alive	Hg-01689	8/2/13	F			4/14/16	Y	Y	Y	986
Alive	Hg-01690	6/16/12	M			4/14/16	Y	Y	Y	1398
Alive	Hg-01691	3/31/14	M			4/14/16	Y	Y	Y	745
Alive	Hg-01692	3/31/14	M			4/14/16	Y	Y	Y	745
Alive	Hg-01693	3/31/14	M			4/14/16	Y	Y	Y	745
Alive	Hg-01694	3/31/14	M			4/14/16	Y	Y	Y	745
Alive	Hg-01695	3/31/14	F			4/14/16	Y	Y	Y	745
Alive	Hg-01696	6/29/00	BM			4/14/16	Y	Y	Y	5768
Alive	Hg-01697	8/8/14	F			4/14/16	Y	Y	Y	615
Alive	Hg-01698	10/27/14	M			4/14/16	Y	Y	Y	535
Alive	Hg-01699	8/8/14	F			4/14/16	Y	Y	Y	615
Alive	Hg-01700	10/27/14	M			4/14/16	Y	Y	Y	535
Alive	Hg-01701	10/27/14	F			4/14/16	Y	Y	Y	535
Alive	Hg-01702	10/27/14	F			4/14/16	Y	Y	Y	535
Alive	Hg-01703	10/27/14	F			4/14/16	Y	Y	Y	535
Alive	Hg-01704	10/27/14	M			4/14/16	Y	Y	Y	535
Alive	Hg-01705	10/27/14	M			4/14/16	Y	Y	Y	535
Alive	Hg-01706	10/27/14	F?			4/14/16	Y	Y	Y	535
Alive	Hg-01707	10/11/09	F			4/14/16	Y	Y	Y	2377
Alive	Hg-01708	1/22/10	F			4/14/16	Y	Y	Y	2274
Alive	Hg-01709	9/19/10	M			4/14/16	Y	Y	Y	2034
Alive	Hg-01710	9/19/10	M			4/14/16	Y	Y	Y	2034
Alive	Hg-01711	9/19/10	M			4/14/16	Y	Y	Y	2034
Alive	Hg-01712	5/17/11	M			4/14/16	Y	Y	Y	1794
Alive	Hg-01713	5/17/11	M			4/14/16	Y	Y	Y	1794
Alive	Hg-01714	9/19/10	M			4/14/16	Y	Y	Y	2034
Alive	Hg-01715	5/17/11	M			4/14/16	Y	Y	Y	1794
Alive	Hg-01716	5/17/11	F			4/14/16	Y	Y	Y	1794
Alive	Hg-01717	5/17/11	F			4/14/16	Y	Y	Y	1794
Alive	Hg-01718	5/17/11	F			4/14/16	Y	Y	Y	1794
Alive	Hg-01719	5/17/11	F			4/14/16	Y	Y	Y	1794
Alive	Hg-01720	10/3/11	F			4/14/16	Y	Y	Y	1655
Alive	Hg-01721	10/3/11	F			4/14/16	Y	Y	Y	1655
Alive	Hg-01722	10/3/11	M			4/14/16	Y	Y	Y	1655
Alive	Hg-01723	10/3/11	M			4/14/16	Y	Y	Y	1655
Alive	Hg-01724	10/3/11	F			4/14/16	Y	Y	Y	1655
Alive	Hg-01725	10/3/11	M			4/14/16	Y	Y	Y	1655
Alive	Hg-01726	10/3/11	F			4/14/16	Y	Y	Y	1655
Alive	Hg-01727	10/3/11	M			4/14/16	Y	Y	Y	1655
Alive	Hg-01728	10/3/11	F			4/14/16	Y	Y	Y	1655
Alive	Hg-01729	10/3/11	F			4/14/16	Y	Y	Y	1655
Alive	Hg-01730	10/3/11	F			4/14/16	Y	Y	Y	1655
Alive	Hg-01731	10/3/11	F			4/14/16	Y	Y	Y	1655
Alive	Hg-01732	10/3/11	F			4/14/16	Y	Y	Y	1655
Alive	Hg-01733	~2007	BF			4/14/16	N	Y	Y	N/A
Alive	Hg-01734	1/22/12	F			4/14/16	Y	Y	Y	1544
Alive	Hg-01735	1/22/12	F			4/14/16	Y	Y	Y	1544
Alive	Hg-01736	1/22/12	M			4/14/16	Y	Y	Y	1544
Alive	Hg-01737	1/22/12	F			4/14/16	Y	Y	Y	1544
Alive	Hg-01738	1/22/12	M			4/14/16	Y	Y	Y	1544
Alive	Hg-01739	5/14/13	F			4/14/16	Y	Y	Y	1066
Alive	Hg-01740	8/6/13	M			4/14/16	Y	Y	Y	982
Alive	Hg-01741	8/6/13	F			4/14/16	Y	Y	Y	982
Alive	Hg-01742	8/6/13	M			4/14/16	Y	Y	Y	982
Alive	Hg-01743	5/14/13	F			4/14/16	Y	Y	Y	1066
Alive	Hg-01744	5/14/13	F			4/14/16	Y	Y	Y	1066
Alive	Hg-01745	8/6/13	M			4/14/16	Y	Y	Y	982
Alive	Hg-01746	5/14/13	M			4/14/16	Y	Y	Y	1066
Alive	Hg-01747	5/14/13	F			4/14/16	Y	Y	Y	1066
Alive	Hg-01748	8/6/13	M			4/14/16	Y	Y	Y	982
Alive	Hg-01749	4/1/08	M			4/14/16	Y	Y	Y	2935
Alive	Hg-01750	11/19/08	M			4/14/16	Y	Y	Y	2703
Alive	Hg-01751	11/19/08	M			4/14/16	Y	Y	Y	2703
Alive	Hg-01752	11/19/08	M			4/14/16	Y	Y	Y	2703
Alive	Hg-01753	11/19/08	M			4/14/16	Y	Y	Y	2703
Alive	Hg-01754	7/2/09	M			4/14/16	Y	Y	Y	2478
Alive	Hg-01755	7/2/09	F			4/14/16	Y	Y	Y	2478
Alive	Hg-01756	7/2/09	M			4/14/16	Y	Y	Y	2478
Alive	Hg-01757	7/2/09	F			4/14/16	Y	Y	Y	2478
Alive	Hg-01758	7/2/09	F			4/14/16	Y	Y	Y	2478
Alive	Hg-01759	7/2/09	M			4/14/16	Y	Y	Y	2478
Alive	Hg-01760	7/2/09	F			4/14/16	Y	Y	Y	2478
Alive	Hg-01761		F			4/14/16	N	Y	Y	N/A
Alive	Hg-01762	7/2/09	F			4/14/16	Y	Y	Y	2478
Alive	Hg-01763	7/2/09	F			4/14/16	Y	Y	Y	2478
Alive	Hg-01764	2/27/10	M			4/14/16	Y	Y	Y	2238
Alive	Hg-01765	5/19/10	M			4/14/16	Y	Y	Y	2157
Alive	Hg-01766	2/27/10	F			4/14/16	Y	Y	Y	2238
Alive	Hg-01767	5/19/10	M			4/14/16	Y	Y	Y	2157
Alive	Hg-01768	5/19/10	F			4/14/16	Y	Y	Y	2157
Alive	Hg-01769	2/27/10	M			4/14/16	Y	Y	Y	2238
Alive	Hg-01770	5/19/10	M			4/14/16	Y	Y	Y	2157
Alive	Hg-01771	2/27/10	F			4/14/16	Y	Y	Y	2238
Alive	Hg-01772	5/19/10	F			4/14/16	Y	Y	Y	2157
Alive	Hg-01773	5/19/10	F			4/14/16	Y	Y	Y	2157
Alive	Hg-01774	5/19/10	M			4/14/16	Y	Y	Y	2157
Alive	Hg-01775	5/19/10	F			4/14/16	Y	Y	Y	2157
Alive	Hg-01776	5/19/10	M			4/14/16	Y	Y	Y	2157
Alive	Hg-01777	1/29/11	M			4/14/16	Y	Y	Y	1902
Alive	Hg-01778	4/20/11	M			4/14/16	Y	Y	Y	1821
Alive	Hg-01779	4/20/11	F			4/14/16	Y	Y	Y	1821
Alive	Hg-01780	1/29/11	M			4/14/16	Y	Y	Y	1902
Alive	Hg-01781	1/29/11	F			4/14/16	Y	Y	Y	1902
Alive	Hg-01782	1/29/11	F			4/14/16	Y	Y	Y	1902
Alive	Hg-01783	4/20/11	M			4/14/16	Y	Y	Y	1821
Alive	Hg-01784	1/29/11	F			4/14/16	Y	Y	Y	1902
Alive	Hg-01785	12/16/85	M			4/14/16	Y	Y	Y	11077
Alive	Hg-01786	5/1/05	M			4/14/16	Y	Y	Y	4001
Alive	Hg-01787	<1991	M			4/14/16	N	Y	Y	N/A
Alive	Hg-01788	<1991	M			4/14/16	N	Y	Y	N/A
Alive	Hg-01789	2005-2006	BF			4/14/16	N	Y	Y	N/A
Alive	Hg-01790	~11/2006	M			4/14/16	N	Y	Y	N/A
Alive	Hg-01791	2005-2006	F			4/14/16	N	Y	Y	N/A
Alive	Hg-01792	<1991	M			4/14/16	N	Y	Y	N/A
Alive	Hg-01793	~11/2006	F			4/14/16	N	Y	Y	N/A
Alive	Hg-01794	12/22/11	M			4/14/16	Y	Y	Y	1575
Alive	Hg-01795	12/22/11	M			4/14/16	Y	Y	Y	1575
Alive	Hg-01796	12/22/11	M			4/14/16	Y	Y	Y	1575
Alive	Hg-01797	12/22/11	M			4/14/16	Y	Y	Y	1575
Alive	Hg-01798	12/22/11	F			4/14/16	Y	Y	Y	1575
Alive	Hg-01799	8/30/12	M			4/14/16	Y	Y	Y	1323
Alive	Hg-01800	6/5/12	F			4/14/16	Y	Y	Y	1409
Alive	Hg-01801	1/6/14	M			4/14/16	Y	Y	Y	829
Alive	Hg-01802	8/30/12	M			4/14/16	Y	Y	Y	1323
Alive	Hg-01803	8/30/12	F			4/14/16	Y	Y	Y	1323
Alive	Hg-01804	1/6/14	M			4/14/16	Y	Y	Y	829
Alive	Hg-01805	6/5/12	F			4/14/16	Y	Y	Y	1409
Alive	Hg-01806	6/5/12	F			4/14/16	Y	Y	Y	1409
Alive	Hg-01807	6/5/12	F			4/14/16	Y	Y	Y	1409
Alive	Hg-01808	6/5/12	F			4/14/16	Y	Y	Y	1409
Alive	Hg-01809	8/30/12	F			4/14/16	Y	Y	Y	1323
Alive	Hg-01810	6/5/12	F			4/14/16	Y	Y	Y	1409
Alive	Hg-01811	6/5/12	F			4/14/16	Y	Y	Y	1409
Alive	Hg-01812	6/5/12	F			4/14/16	Y	Y	Y	1409
Alive	Hg-01813	6/5/12	F			4/14/16	Y	Y	Y	1409
Alive	Hg-01814	6/5/12	F			4/14/16	Y	Y	Y	1409
Alive	Hg-01815	8/30/12	M			4/14/16	Y	Y	Y	1323
Alive	Hg-01816	6/5/12	F			4/14/16	Y	Y	Y	1409
Alive	Hg-01817	6/5/12	F			4/14/16	Y	Y	Y	1409
Alive	Hg-01818	8/30/12	M			4/14/16	Y	Y	Y	1323
Alive	Hg-01819	6/5/12	F			4/14/16	Y	Y	Y	1409
Alive	Hg-01820	6/5/12	F			4/14/16	Y	Y	Y	1409
Alive	Hg-01821	1/6/14	F			4/14/16	Y	Y	Y	829
Alive	Hg-01822	8/30/12	M			4/14/16	Y	Y	Y	1323
Alive	Hg-01823	8/30/12	M			4/14/16	Y	Y	Y	1323
Alive	Hg-01824	8/30/12	F			4/14/16	Y	Y	Y	1323
Alive	Hg-01825	3/1/97	BM			4/14/16	Y	Y	Y	6984
Alive	Hg-01826	2/3/08	F			4/14/16	Y	Y	Y	2993
Alive	Hg-01827		F			4/14/16	N	Y	Y	N/A
Alive	Hg-01828		F			4/14/16	N	Y	Y	N/A
Alive	Hg-01829	1/6/14	M			4/14/16	Y	Y	Y	829
Alive	Hg-01830	6/10/14	M			4/14/16	Y	Y	Y	674
Alive	Hg-01831	3/19/14	F			4/14/16	Y	Y	Y	757
Alive	Hg-01832	6/10/14	F			4/14/16	Y	Y	Y	674
Alive	Hg-01833	3/19/14	F			4/14/16	Y	Y	Y	757
Alive	Hg-01834	3/19/14	M			4/14/16	Y	Y	Y	757
Alive	Hg-01835	3/19/14	F			4/14/16	Y	Y	Y	757
Alive	Hg-01836	6/10/14	F			4/14/16	Y	Y	Y	674
Alive	Hg-01837	6/10/14	M			4/14/16	Y	Y	Y	674
Alive	Hg-01838	6/10/14	F			4/14/16	Y	Y	Y	674
Alive	Hg-01839	3/19/14	F			4/14/16	Y	Y	Y	757
Alive	Hg-01840	3/19/14	M			4/14/16	Y	Y	Y	757
Alive	Hg-01841	3/19/14	M			4/14/16	Y	Y	Y	757
Alive	Hg-01842	3/19/14	F			4/14/16	Y	Y	Y	757
Alive	Hg-01843	6/10/14	F			4/14/16	Y	Y	Y	674
Alive	Hg-01844	6/10/14	M			4/14/16	Y	Y	Y	674
Alive	Hg-01845	1/6/14	M			4/14/16	Y	Y	Y	829
Alive	Hg-01846	3/19/14	M			4/14/16	Y	Y	Y	757
Alive	Hg-01847	3/19/14	M			4/14/16	Y	Y	Y	757
Alive	Hg-01848	3/19/14	F			4/14/16	Y	Y	Y	757
Alive	Hg-01849	6/10/14	M			4/14/16	Y	Y	Y	674
Alive	Hg-01850	3/19/14	M			4/14/16	Y	Y	Y	757
Alive	Hg-01851	3/19/14	F			4/14/16	Y	Y	Y	757
Alive	Hg-01852	1/6/14	M			4/14/16	Y	Y	Y	829
Alive	Hg-01853	3/19/14	F			4/14/16	Y	Y	Y	757
Alive	Hg-01854	6/10/14	F			4/14/16	Y	Y	Y	674
Alive	Hg-01855	6/10/14	F			4/14/16	Y	Y	Y	674
Alive	Hg-01856	3/19/14	M			4/14/16	Y	Y	Y	757
Alive	Hg-01857	1/6/14	F			4/14/16	Y	Y	Y	829
Alive	Hg-01858	11/27/14	F			4/14/16	Y	Y	Y	504
Alive	Hg-01859	9/7/14	F?			4/14/16	Y	Y	Y	585
Alive	Hg-01860	11/27/14	F			4/14/16	Y	Y	Y	504
Alive	Hg-01861	11/27/14	M			4/14/16	Y	Y	Y	504
Alive	Hg-01862	9/7/14	F			4/14/16	Y	Y	Y	585
Alive	Hg-01863	11/27/14	M			4/14/16	Y	Y	Y	504
Alive	Hg-01864	9/7/14	F			4/14/16	Y	Y	Y	585
Alive	Hg-01865	6/10/14	M			4/14/16	Y	Y	Y	674
Alive	Hg-01866	9/7/14	M			4/14/16	Y	Y	Y	585
Alive	Hg-01867	7/26/15	M?			4/14/16	Y	Y	Y	263
Alive	Hg-01868	9/7/14	F			4/14/16	Y	Y	Y	585
Alive	Hg-01869	9/7/14	M			4/14/16	Y	Y	Y	585
Alive	Hg-01870	9/7/14	M			4/14/16	Y	Y	Y	585
Alive	Hg-01871	9/7/14	F			4/14/16	Y	Y	Y	585
Alive	Hg-01872	7/26/15	F			4/14/16	Y	Y	Y	263
Alive	Hg-01873	11/27/14	F			4/14/16	Y	Y	Y	504
Alive	Hg-01874	9/7/14	F			4/14/16	Y	Y	Y	585
Alive	Hg-01875	9/7/14	M			4/14/16	Y	Y	Y	585
Alive	Hg-01876	11/27/14	F			4/14/16	Y	Y	Y	504
Alive	Hg-01877	9/7/14	M			4/14/16	Y	Y	Y	585
Alive	Hg-01878	11/27/14	F			4/14/16	Y	Y	Y	504
Alive	Hg-01879	9/7/14	F			4/14/16	Y	Y	Y	585
Alive	Hg-01880	11/27/14	M			4/14/16	Y	Y	Y	504
Alive	Hg-01881	11/27/14	F			4/14/16	Y	Y	Y	504
Alive	Hg-01882	7/26/15	M			4/14/16	Y	Y	Y	263
Alive	Hg-01883	11/27/14	F			4/14/16	Y	Y	Y	504
Alive	Hg-01884	9/7/14	M			4/14/16	Y	Y	Y	585
Alive	Hg-01885	7/26/15	F?			4/14/16	Y	Y	Y	263
Alive	Hg-01886	11/27/14	F			4/14/16	Y	Y	Y	504
Alive	Hg-01887	6/10/14	M			4/14/16	Y	Y	Y	674
Alive	Hg-01888	11/27/14	F			4/14/16	Y	Y	Y	504
Alive	Hg-01889	11/27/14	M			4/14/16	Y	Y	Y	504
Alive	Hg-01890	9/7/14	F			4/14/16	Y	Y	Y	585
Alive	Hg-01891	11/27/14	M			4/14/16	Y	Y	Y	504
Alive	Hg-01892	8/3/09	F			4/14/16	Y	Y	Y	2446
Alive	Hg-01893	4/21/09	M			4/14/16	Y	Y	Y	2550
Alive	Hg-01894	8/3/09	M			4/14/16	Y	Y	Y	2446
Alive	Hg-01895	8/3/09	F			4/14/16	Y	Y	Y	2446
Alive	Hg-01896	8/3/09	M			4/14/16	Y	Y	Y	2446
Alive	Hg-01897	4/21/09	M			4/14/16	Y	Y	Y	2550
Alive	Hg-01898	11/17/09	M			4/14/16	Y	Y	Y	2340
Alive	Hg-01899	2/4/10	F			4/14/16	Y	Y	Y	2261
Alive	Hg-01900	2/4/10	F			4/14/16	Y	Y	Y	2261
Alive	Hg-01901	2/4/10	M			4/14/16	Y	Y	Y	2261
Alive	Hg-01902	2/4/10	F			4/14/16	Y	Y	Y	2261
Alive	Hg-01903	11/17/09	M			4/14/16	Y	Y	Y	2340
Alive	Hg-01904	2/4/10	M			4/14/16	Y	Y	Y	2261
Alive	Hg-01905	2/4/10	M			4/14/16	Y	Y	Y	2261
Alive	Hg-01906	11/17/09	M			4/14/16	Y	Y	Y	2340
Alive	Hg-01907	2/4/10	M			4/14/16	Y	Y	Y	2261
Alive	Hg-01908	2/4/10	M			4/14/16	Y	Y	Y	2261
Alive	Hg-01909	11/17/09	M			4/14/16	Y	Y	Y	2340
Alive	Hg-01910	11/17/09	M			4/14/16	Y	Y	Y	2340
Alive	Hg-01911	11/17/09	M			4/14/16	Y	Y	Y	2340
Alive	Hg-01912	11/17/09	F			4/14/16	Y	Y	Y	2340
Alive	Hg-01913	2/4/10	F			4/14/16	Y	Y	Y	2261
Alive	Hg-01914	11/17/09	F			4/14/16	Y	Y	Y	2340
Alive	Hg-01915	11/17/09	F			4/14/16	Y	Y	Y	2340
Alive	Hg-01916	11/17/09	M			4/14/16	Y	Y	Y	2340
Alive	Hg-01917	11/17/09	M			4/14/16	Y	Y	Y	2340
Alive	Hg-01918	2/4/10	M			4/14/16	Y	Y	Y	2261
Alive	Hg-01919	2/4/10	F			4/14/16	Y	Y	Y	2261
Alive	Hg-01920	2/4/10	F			4/14/16	Y	Y	Y	2261
Alive	Hg-01921	11/17/09	F			4/14/16	Y	Y	Y	2340
Alive	Hg-01922	11/17/09	M			4/14/16	Y	Y	Y	2340
Alive	Hg-01923	4/25/10	F			4/14/16	Y	Y	Y	2181
Alive	Hg-01924	4/25/10	M			4/14/16	Y	Y	Y	2181
Alive	Hg-01925	4/25/10	M			4/14/16	Y	Y	Y	2181
Alive	Hg-01926	4/25/10	M			4/14/16	Y	Y	Y	2181
Alive	Hg-01927	10/5/10	F			4/14/16	Y	Y	Y	2018
Alive	Hg-01928	7/17/10	M			4/14/16	Y	Y	Y	2098
Alive	Hg-01929	10/5/10	F			4/14/16	Y	Y	Y	2018
Alive	Hg-01930	7/17/10	M			4/14/16	Y	Y	Y	2098
Alive	Hg-01931	10/5/10	F			4/14/16	Y	Y	Y	2018
Alive	Hg-01932	7/17/10	M			4/14/16	Y	Y	Y	2098
Alive	Hg-01933	7/17/10	F			4/14/16	Y	Y	Y	2098
Alive	Hg-01934	10/5/10	F			4/14/16	Y	Y	Y	2018
Alive	Hg-01935	10/5/10	M			4/14/16	Y	Y	Y	2018
Alive	Hg-01936	10/5/10	F			4/14/16	Y	Y	Y	2018
Alive	Hg-01937	7/17/10	M			4/14/16	Y	Y	Y	2098
Alive	Hg-01938	7/17/10	F			4/14/16	Y	Y	Y	2098
Alive	Hg-01939	10/5/10	F			4/14/16	Y	Y	Y	2018
Alive	Hg-01940	12/23/10	M			4/14/16	Y	Y	Y	1939
Alive	Hg-01941	12/23/10	M			4/14/16	Y	Y	Y	1939
Alive	Hg-01942	12/23/10	F			4/14/16	Y	Y	Y	1939
Alive	Hg-01943	12/23/10	F			4/14/16	Y	Y	Y	1939
Alive	Hg-01944	3/15/11	M			4/14/16	Y	Y	Y	1857
Alive	Hg-01945	3/15/11	M			4/14/16	Y	Y	Y	1857
Alive	Hg-01946	3/15/11	M			4/14/16	Y	Y	Y	1857
Alive	Hg-01947	3/15/11	M			4/14/16	Y	Y	Y	1857
Alive	Hg-01948	3/15/11	M			4/14/16	Y	Y	Y	1857
Alive	Hg-01949	3/15/11	F			4/14/16	Y	Y	Y	1857
Alive	Hg-01950	3/15/11	F			4/14/16	Y	Y	Y	1857
Alive	Hg-01951		F			4/14/16	N	Y	Y	N/A
Alive	Hg-01952		F			4/14/16	N	Y	Y	N/A
Alive	Hg-01953		M			4/14/16	N	Y	Y	N/A
Alive	Hg-01954		M			4/14/16	N	Y	Y	N/A
Alive	Hg-01955		F			4/14/16	N	Y	Y	N/A
Alive	Hg-01956		F			4/14/16	N	Y	Y	N/A
Alive	Hg-01957		M			4/14/16	N	Y	Y	N/A
Alive	Hg-01958		F			4/14/16	N	Y	Y	N/A
Alive	Hg-01959	11/07	M			4/14/16	N	Y	Y	N/A
Alive	Hg-01960		M			4/14/16	N	Y	Y	N/A
Alive	Hg-01961		BM			4/14/16	N	Y	Y	N/A
Alive	Hg-01962		M			4/14/16	N	Y	Y	N/A
Alive	Hg-01963		M			4/14/16	N	Y	Y	N/A
Alive	Hg-01964	8/12/03	BF			4/14/16	Y	Y	Y	4629
Alive	Hg-01965	11/07	M			4/14/16	N	Y	Y	N/A
Alive	Hg-01966		M			4/14/16	N	Y	Y	N/A
Alive	Hg-01967		M			4/14/16	N	Y	Y	N/A
Alive	Hg-01968		M			4/14/16	N	Y	Y	N/A
Alive	Hg-01969		F			4/14/16	N	Y	Y	N/A
Alive	Hg-01970	8/3/09	M			4/14/16	Y	Y	Y	2446
Alive	Hg-01971	3/19/12	M			4/14/16	Y	Y	Y	1487
Alive	Hg-01972	3/19/12	F			4/14/16	Y	Y	Y	1487
Alive	Hg-01973	3/19/12	M			4/14/16	Y	Y	Y	1487
Alive	Hg-01974	3/19/12	F			4/14/16	Y	Y	Y	1487
Alive	Hg-01975	3/19/12	F			4/14/16	Y	Y	Y	1487
Alive	Hg-01976	3/19/12	F			4/14/16	Y	Y	Y	1487
Alive	Hg-01977	3/19/12	F			4/14/16	Y	Y	Y	1487
Alive	Hg-01978	3/19/12	M			4/14/16	Y	Y	Y	1487
Alive	Hg-01979	3/19/12	M			4/14/16	Y	Y	Y	1487
Alive	Hg-01980	3/19/12	F			4/14/16	Y	Y	Y	1487
Alive	Hg-01981	7/5/08	F			4/14/16	Y	Y	Y	2840
Alive	Hg-01982	6/20/04	M			4/14/16	Y	Y	Y	4316
Alive	Hg-01983	6/20/04	M			4/14/16	Y	Y	Y	4316
Alive	Hg-01984	7/20/05	M			4/14/16	Y	Y	Y	3921
Alive	Hg-01985	7/20/05	M			4/14/16	Y	Y	Y	3921
Alive	Hg-01986	11/12/07	F			4/14/16	Y	Y	Y	3076
Alive	Hg-01987	4/16/08	F			4/14/16	Y	Y	Y	2920
Alive	Hg-01988	<1993	BM			4/14/16	N	Y	Y	N/A
Alive	Hg-01989	7/20/05	M			4/14/16	Y	Y	Y	3921
Alive	Hg-01990	2/20/05	M			4/14/16	Y	Y	Y	4071
Alive	Hg-01991	7/5/08	F			4/14/16	Y	Y	Y	2840
Alive	Hg-01992	2/20/05	F			4/14/16	Y	Y	Y	4071
Alive	Hg-01993	6/20/04	F			4/14/16	Y	Y	Y	4316
Alive	Hg-01994		BF			4/14/16	N	Y	Y	N/A
Alive	Hg-01995	4/16/08	M			4/14/16	Y	Y	Y	2920
Alive	Hg-01996	7/5/08	M			4/14/16	Y	Y	Y	2840
Alive	Hg-01997	9/8/08	M			4/14/16	Y	Y	Y	2775
Alive	Hg-01998	9/8/08	M			4/14/16	Y	Y	Y	2775
Alive	Hg-01999	9/8/08	M			4/14/16	Y	Y	Y	2775
Alive	Hg-02000	9/8/08	F			4/14/16	Y	Y	Y	2775
Alive	Hg-02001	9/8/08	M			4/14/16	Y	Y	Y	2775
Alive	Hg-02002	9/8/08	F			4/14/16	Y	Y	Y	2775
Alive	Hg-02003	1/13/10	F			4/14/16	Y	Y	Y	2283
Alive	Hg-02004	10/26/09	M			4/14/16	Y	Y	Y	2362
Alive	Hg-02005	10/26/09	F			4/14/16	Y	Y	Y	2362
Alive	Hg-02006	10/26/09	F			4/14/16	Y	Y	Y	2362
Alive	Hg-02007	1/13/10	F			4/14/16	Y	Y	Y	2283
Alive	Hg-02008	1/13/10	F			4/14/16	Y	Y	Y	2283
Alive	Hg-02009	6/22/10	F			4/14/16	Y	Y	Y	2123
Alive	Hg-02010	6/22/10	F			4/14/16	Y	Y	Y	2123
Alive	Hg-02011	4/11/13	M			4/14/16	Y	Y	Y	1099
Alive	Hg-02012	4/11/13	F			4/14/16	Y	Y	Y	1099
Alive	Hg-02013	4/11/13	F			4/14/16	Y	Y	Y	1099
Alive	Hg-02014	4/11/13	M			4/14/16	Y	Y	Y	1099
Alive	Hg-02015	6/14/12	M			4/14/16	Y	Y	Y	1400
Alive	Hg-02016	4/11/13	F			4/14/16	Y	Y	Y	1099
Alive	Hg-02017	6/14/12	M			4/14/16	Y	Y	Y	1400
Alive	Hg-02018	7/1/13	F			4/14/16	Y	Y	Y	1018
Alive	Hg-02019	6/11/05	F			4/14/16	Y	Y	Y	3960
Alive	Hg-02020	3/15/05	M			4/14/16	Y	Y	Y	4048
Alive	Hg-02021	7/3/88	BM			4/14/16	Y	Y	Y	10147
Alive	Hg-02022	3/12/09	M			4/14/16	Y	Y	Y	2590
Alive	Hg-02023	6/11/05	F			4/14/16	Y	Y	Y	3960
Alive	Hg-02024	9/28/05	M			4/14/16	Y	Y	Y	3851
Alive	Hg-02025	9/28/05	F			4/14/16	Y	Y	Y	3851
Alive	Hg-02026	11/24/07	M			4/14/16	Y	Y	Y	3064
Alive	Hg-02027	9/28/05	F			4/14/16	Y	Y	Y	3851
Alive	Hg-02028	9/28/05	F			4/14/16	Y	Y	Y	3851
Alive	Hg-02029	4/11/06	M			4/14/16	Y	Y	Y	3656
Alive	Hg-02030	3/15/05	M			4/14/16	Y	Y	Y	4048
Alive	Hg-02031	4/11/06	F			4/14/16	Y	Y	Y	3656
Alive	Hg-02032	11/24/07	M			4/14/16	Y	Y	Y	3064
Alive	Hg-02033	9/28/05	F			4/14/16	Y	Y	Y	3851
Alive	Hg-02034	9/28/05	M			4/14/16	Y	Y	Y	3851
Alive	Hg-02035	12/17/04	M			4/14/16	Y	Y	Y	4136
Alive	Hg-02036		BF			4/14/16	N	Y	Y	N/A
Alive	Hg-02037	10/19/04	F			4/14/16	Y	Y	Y	4195
Alive	Hg-02038	4/22/14	M			4/14/16	Y	Y	Y	723
Alive	Hg-02039	2/1/14	M			4/14/16	Y	Y	Y	803
Alive	Hg-02040	2/1/14	M			4/14/16	Y	Y	Y	803
Alive	Hg-02041	2/1/14	F			4/14/16	Y	Y	Y	803
Alive	Hg-02042	2/1/14	F			4/14/16	Y	Y	Y	803
Alive	Hg-02043	3/12/09	F			4/14/16	Y	Y	Y	2590
Alive	Hg-02044	12/23/08	M			4/14/16	Y	Y	Y	2669
Alive	Hg-02045	3/12/09	M			4/14/16	Y	Y	Y	2590
Alive	Hg-02046	3/12/09	M			4/14/16	Y	Y	Y	2590
Alive	Hg-02047	12/23/08	M			4/14/16	Y	Y	Y	2669
Alive	Hg-02048	8/13/14	F			4/14/16	Y	Y	Y	610
Alive	Hg-02049	8/13/14	M			4/14/16	Y	Y	Y	610
Alive	Hg-02050	8/13/14	F			4/14/16	Y	Y	Y	610
Alive	Hg-02051	3/12/09	F			4/14/16	Y	Y	Y	2590
Alive	Hg-02052	3/12/09	M			4/14/16	Y	Y	Y	2590
Alive	Hg-02053	7/16/09	M			4/14/16	Y	Y	Y	2464
Alive	Hg-02054	12/25/09	M			4/14/16	Y	Y	Y	2302
Alive	Hg-02055	12/25/09	M			4/14/16	Y	Y	Y	2302
Alive	Hg-02056	10/5/09	F			4/14/16	Y	Y	Y	2383
Alive	Hg-02057	12/25/09	F			4/14/16	Y	Y	Y	2302
Alive	Hg-02058	10/5/09	F			4/14/16	Y	Y	Y	2383
Alive	Hg-02059	10/5/09	M			4/14/16	Y	Y	Y	2383
Alive	Hg-02060	10/5/09	F			4/14/16	Y	Y	Y	2383
Alive	Hg-02061	10/15/11	M			4/14/16	Y	Y	Y	1643
Alive	Hg-02062		BF			4/14/16	N	Y	Y	N/A
Alive	Hg-02063		BM			4/14/16	N	Y	Y	N/A
Alive	Hg-02064	12/22/09	F			4/14/16	Y	Y	Y	2305
Alive	Hg-02065	9/7/09	F			4/14/16	Y	Y	Y	2411
Alive	Hg-02066	9/7/09	F			4/14/16	Y	Y	Y	2411
Alive	Hg-02067	12/22/09	F			4/14/16	Y	Y	Y	2305
Alive	Hg-02068	12/22/09	F			4/14/16	Y	Y	Y	2305
Alive	Hg-02069	9/7/09	F			4/14/16	Y	Y	Y	2411
Alive	Hg-02070	9/7/09	F			4/14/16	Y	Y	Y	2411
Alive	Hg-02071	12/22/09	F			4/14/16	Y	Y	Y	2305
Alive	Hg-02072	9/7/09	F			4/14/16	Y	Y	Y	2411
Alive	Hg-02073	9/7/09	F			4/14/16	Y	Y	Y	2411
Alive	Hg-02074	12/22/09	F			4/14/16	Y	Y	Y	2305
Alive	Hg-02075	12/22/09	F			4/14/16	Y	Y	Y	2305
Alive	Hg-02076	12/22/09	F			4/14/16	Y	Y	Y	2305
Alive	Hg-02077	12/22/09	F			4/14/16	Y	Y	Y	2305
Alive	Hg-02078	9/7/09	F			4/14/16	Y	Y	Y	2411
Alive	Hg-02079	12/22/09	F			4/14/16	Y	Y	Y	2305
Alive	Hg-02080	3/22/10	F			4/14/16	Y	Y	Y	2215
Alive	Hg-02081	3/22/10	F			4/14/16	Y	Y	Y	2215
Alive	Hg-02082	3/22/10	F			4/14/16	Y	Y	Y	2215
Alive	Hg-02083	1999	BM			4/14/16	N	Y	Y	N/A
Alive	Hg-02084	1999	BF			4/14/16	N	Y	Y	N/A
Alive	Hg-02085	6/9/08	M			4/14/16	Y	Y	Y	2866
Alive	Hg-02086	2/11/08	M			4/14/16	Y	Y	Y	2985
Alive	Hg-02087	6/9/08	F			4/14/16	Y	Y	Y	2866
Alive	Hg-02088	6/9/08	F			4/14/16	Y	Y	Y	2866
Alive	Hg-02089	6/9/08	M			4/14/16	Y	Y	Y	2866
Alive	Hg-02090	2/11/08	M			4/14/16	Y	Y	Y	2985
Alive	Hg-02091	6/9/08	M			4/14/16	Y	Y	Y	2866
Alive	Hg-02092	2/11/08	M			4/14/16	Y	Y	Y	2985
Alive	Hg-02093	2/11/08	M			4/14/16	Y	Y	Y	2985
Alive	Hg-02094	2/5/09	M			4/14/16	Y	Y	Y	2625
Alive	Hg-02095	2/5/09	M			4/14/16	Y	Y	Y	2625
Alive	Hg-02096	2/5/09	M			4/14/16	Y	Y	Y	2625
Alive	Hg-02097	8/26/08	F			4/14/16	Y	Y	Y	2788
Alive	Hg-02098	8/26/08	F			4/14/16	Y	Y	Y	2788
Alive	Hg-02099	8/26/08	F			4/14/16	Y	Y	Y	2788
Alive	Hg-02100	2/5/09	M			4/14/16	Y	Y	Y	2625
Alive	Hg-02101	2/5/09	F			4/14/16	Y	Y	Y	2625
Alive	Hg-02102	8/26/08	F			4/14/16	Y	Y	Y	2788
Alive	Hg-02103	2/5/09	M			4/14/16	Y	Y	Y	2625
Alive	Hg-02104	2/5/09	F			4/14/16	Y	Y	Y	2625
Alive	Hg-02105	8/26/08	F			4/14/16	Y	Y	Y	2788
Alive	Hg-02106	8/26/08	F			4/14/16	Y	Y	Y	2788
Alive	Hg-02107	2/5/09	M			4/14/16	Y	Y	Y	2625
Alive	Hg-02108	2/5/09	M			4/14/16	Y	Y	Y	2625
Alive	Hg-02109	7/16/09	F			4/14/16	Y	Y	Y	2464
Alive	Hg-02110	7/16/09	M			4/14/16	Y	Y	Y	2464
Alive	Hg-02111	7/16/09	M			4/14/16	Y	Y	Y	2464
Alive	Hg-02112	7/16/09	M			4/14/16	Y	Y	Y	2464
Alive	Hg-02113	7/16/09	M			4/14/16	Y	Y	Y	2464
Alive	Hg-02114	7/16/09	F			4/14/16	Y	Y	Y	2464
Alive	Hg-02115	3/2/10	M			4/14/16	Y	Y	Y	2235
Alive	Hg-02116	3/2/10	F			4/14/16	Y	Y	Y	2235
Alive	Hg-02117	3/2/10	F			4/14/16	Y	Y	Y	2235
Alive	Hg-02118	7/14/11	M			4/14/16	Y	Y	Y	1736
Alive	Hg-02119	7/14/11	F			4/14/16	Y	Y	Y	1736
Alive	Hg-02120	1/24/07	M			4/14/16	Y	Y	Y	3368
Alive	Hg-02121	7/20/07	M			4/14/16	Y	Y	Y	3191
Alive	Hg-02122	~2007	M			4/14/16	N	Y	Y	N/A
Alive	Hg-02123	~2007	M			4/14/16	N	Y	Y	N/A
Alive	Hg-02124	~2007	BM?			4/14/16	N	Y	Y	N/A
Alive	Hg-02125	~2007	M			4/14/16	N	Y	Y	N/A
Alive	Hg-02126	3/2/10	M			4/14/16	Y	Y	Y	2235
Alive	Hg-02127	9/9/13	M			4/14/16	Y	Y	Y	948
Alive	Hg-02128	9/9/13	F			4/14/16	Y	Y	Y	948
Alive	Hg-02129	9/9/13	M			4/14/16	Y	Y	Y	948
Alive	Hg-02130	8/31/08	F			4/14/16	Y	Y	Y	2783
Alive	Hg-02131	12/17/87	BF			4/14/16	Y	Y	Y	10346
Alive	Hg-02132	9/8/05	M			4/14/16	Y	Y	Y	3871
Alive	Hg-02133	9/8/05	M			4/14/16	Y	Y	Y	3871
Alive	Hg-02134	12/17/87	BF			4/14/16	Y	Y	Y	10346
Alive	Hg-02135	7/3/88	M			4/14/16	Y	Y	Y	10147
Alive	Hg-02136	12/12/87	M			4/14/16	Y	Y	Y	10351
Alive	Hg-02137	8/27/07	F			4/14/16	Y	Y	Y	3153
Alive	Hg-02138	9/8/05	M			4/14/16	Y	Y	Y	3871
Alive	Hg-02139	9/8/05	M			4/14/16	Y	Y	Y	3871
Alive	Hg-02140	5/24/88	BM			4/14/16	Y	Y	Y	10187
Alive	Hg-02141	9/8/05	F			4/14/16	Y	Y	Y	3871
Alive	Hg-02142	8/27/07	F			4/14/16	Y	Y	Y	3153
Alive	Hg-02143	4/19/10	F			4/14/16	Y	Y	Y	2187
Alive	Hg-02144	4/19/10	M			4/14/16	Y	Y	Y	2187
Alive	Hg-02145	8/16/13	M			4/14/16	Y	Y	Y	972
Alive	Hg-02146	4/21/12	M			4/14/16	Y	Y	Y	1454
Alive	Hg-02147	4/21/12	M			4/14/16	Y	Y	Y	1454
Alive	Hg-02148	6/8/15	F			4/14/16	Y	Y	Y	311
Alive	Hg-02149	6/8/15	M			4/14/16	Y	Y	Y	311
Alive	Hg-02150	6/8/15	F?			4/14/16	Y	Y	Y	311
Alive	Hg-02151	6/8/15	M			4/14/16	Y	Y	Y	311
Alive	Hg-02152	8/16/11	F			4/14/16	Y	Y	Y	1703
Alive	Hg-02153	8/16/11	M			4/14/16	Y	Y	Y	1703
Alive	Hg-02154	9/11/01	BM			4/14/16	Y	Y	Y	5329
Alive	Hg-02155	4/12/12	BF?			4/14/16	Y	Y	Y	1463
Alive	Hg-02156	11/21/11	M			4/14/16	Y	Y	Y	1606
Alive	Hg-02157	11/21/11	F			4/14/16	Y	Y	Y	1606
Alive	Hg-02158	4/12/12	F			4/14/16	Y	Y	Y	1463
Alive	Hg-02159	1988-1987	M			4/14/16	N	Y	Y	N/A
Alive	Hg-02160	<1988	M			4/14/16	N	Y	Y	N/A
Alive	Hg-02161		M			4/14/16	N	Y	Y	N/A
Alive	Hg-02162		M			4/14/16	N	Y	Y	N/A
Alive	Hg-02163		M			4/14/16	N	Y	Y	N/A
Alive	Hg-02164		BM			4/14/16	N	Y	Y	N/A
Alive	Hg-02165		M			4/14/16	N	Y	Y	N/A
Alive	Hg-02166		BF			4/14/16	N	Y	Y	N/A
Alive	Hg-02167		M			4/14/16	N	Y	Y	N/A
Alive	Hg-02168		M			4/14/16	N	Y	Y	N/A
Alive	Hg-02169		F			4/14/16	N	Y	Y	N/A
Alive	Hg-02170	10/11/13	F			4/14/16	Y	Y	Y	916
Alive	Hg-02171	10/31/11	F			4/14/16	Y	Y	Y	1627
Alive	Hg-02172		BF			4/14/16	N	Y	Y	N/A
Alive	Hg-02173		M			4/14/16	N	Y	Y	N/A
Alive	Hg-02174		M			4/14/16	N	Y	Y	N/A
Alive	Hg-02175		BM?			4/14/16	N	Y	Y	N/A
Alive	Hg-02176		M			4/14/16	N	Y	Y	N/A
Alive	Hg-02177	3/7/11	F			4/14/16	Y	Y	Y	1865
Alive	Hg-02178	3/7/11	F			4/14/16	Y	Y	Y	1865
Alive	Hg-02179	3/7/11	F			4/14/16	Y	Y	Y	1865
Alive	Hg-02180	8/7/11	M			4/14/16	Y	Y	Y	1712
Alive	Hg-02181	8/7/11	F			4/14/16	Y	Y	Y	1712
Alive	Hg-02182	8/7/11	M			4/14/16	Y	Y	Y	1712
Alive	Hg-02183	8/7/11	F			4/14/16	Y	Y	Y	1712
Alive	Hg-02184	8/7/11	F			4/14/16	Y	Y	Y	1712
Alive	Hg-02185	10/31/11	F			4/14/16	Y	Y	Y	1627
Alive	Hg-02186	10/31/11	F			4/14/16	Y	Y	Y	1627
Alive	Hg-02187	<1991	BF			4/14/16	N	Y	Y	N/A
Alive	Hg-02188	5/25/88	BM			4/14/16	Y	Y	Y	10186
Alive	Hg-02189		BF			4/14/16	N	Y	Y	N/A
Alive	Hg-02190	1999	BM			4/14/16	N	Y	Y	N/A
Alive	Hg-02191		BF			4/14/16	N	Y	Y	N/A
Alive	Hg-02192	<1993	BM			4/14/16	N	Y	Y	N/A
Alive	Hg-02193	6/15/04	BM			4/14/16	Y	Y	Y	4321
Alive	Hg-02194	1/13/10	BF			4/14/16	Y	Y	Y	2283
Alive	Hg-02195	8/26/08	BM			4/14/16	Y	Y	Y	2788
Alive	Hg-02196	6/21/14	M			4/14/16	Y	Y	Y	663
Alive	Hg-02197	6/5/15	M?			4/14/16	Y	Y	Y	314
Alive	Hg-02198	6/5/15	M			4/14/16	Y	Y	Y	314
Alive	Hg-02199	6/21/14	M			4/14/16	Y	Y	Y	663
Alive	Hg-02200	2/20/15	F			4/14/16	Y	Y	Y	419
Alive	Hg-02201	6/21/14	M			4/14/16	Y	Y	Y	663
Alive	Hg-02202	2/20/15	M			4/14/16	Y	Y	Y	419
Alive	Hg-02203	2/20/15	F			4/14/16	Y	Y	Y	419
Alive	Hg-02204	2/20/15	M			4/14/16	Y	Y	Y	419
Alive	Hg-02205	6/21/14	M			4/14/16	Y	Y	Y	663
Alive	Hg-02206	6/21/14	M			4/14/16	Y	Y	Y	663
Alive	Hg-02207	~2007	BF			4/14/16	N	Y	Y	N/A
Alive	Hg-02208	4/17/08	BF			4/14/16	Y	Y	Y	2919
Alive	Hg-02209	12/7/07	BM			4/14/16	Y	Y	Y	3051
Alive	Hg-02210	1/24/07	BM			4/14/16	Y	Y	Y	3368
Alive	Hg-02211	5/18/00	BF			4/14/16	Y	Y	Y	5810
Alive	Hg-02212	6/9/08	BM			4/14/16	Y	Y	Y	2866
Alive	Hg-02213	12/7/07	BF			4/14/16	Y	Y	Y	3051
Alive	Hg-02214	2/11/08	BF			4/14/16	Y	Y	Y	2985
Alive	Hg-02215	2/12/02	BM			4/14/16	Y	Y	Y	5175
Alive	Hg-02216	2/11/08	BF			4/14/16	Y	Y	Y	2985
Alive	Hg-02217	2/12/02	BM			4/14/16	Y	Y	Y	5175
Alive	Hg-02218	2/12/02	BF			4/14/16	Y	Y	Y	5175
Alive	Hg-02219	6/9/08	BM			4/14/16	Y	Y	Y	2866
Alive	Hg-02220	2/4/05	BF			4/14/16	Y	Y	Y	4087
Alive	Hg-02221	~2007	BM			4/14/16	N	Y	Y	N/A
Alive	Hg-02222	7/22/07	BF			4/14/16	Y	Y	Y	3189
Alive	Hg-02223	~2007	BM			4/14/16	N	Y	Y	N/A
Alive	Hg-02224	2/5/09	BF			4/14/16	Y	Y	Y	2625
Alive	Hg-02225	2/11/08	BM			4/14/16	Y	Y	Y	2985
Alive	Hg-02226	2/12/02	BF			4/14/16	Y	Y	Y	5175
Alive	Hg-02227	2/11/08	BM			4/14/16	Y	Y	Y	2985
Alive	Hg-02228	8/13/08	BF			4/14/16	Y	Y	Y	2801
Alive	Hg-02229	2/11/08	BM			4/14/16	Y	Y	Y	2985
Alive	Hg-02230	5/4/09	BF			4/14/16	Y	Y	Y	2537
Alive	Hg-02231	9/7/09	M			4/14/16	Y	Y	Y	2411
Alive	Hg-02232	9/7/09	M			4/14/16	Y	Y	Y	2411
Alive	Hg-02233	12/22/09	M			4/14/16	Y	Y	Y	2305
Alive	Hg-02234	12/22/09	M			4/14/16	Y	Y	Y	2305
Alive	Hg-02235	12/22/09	M			4/14/16	Y	Y	Y	2305
Alive	Hg-02236	12/22/09	M			4/14/16	Y	Y	Y	2305
Alive	Hg-02237	3/22/10	M			4/14/16	Y	Y	Y	2215
Alive	Hg-02238	3/22/10	M			4/14/16	Y	Y	Y	2215
Alive	Hg-02239	3/22/10	M			4/14/16	Y	Y	Y	2215
Alive	Hg-02240	3/22/10	M			4/14/16	Y	Y	Y	2215
Alive	Hg-02241	3/22/10	M			4/14/16	Y	Y	Y	2215
Alive	Hg-02242	3/22/10	M			4/14/16	Y	Y	Y	2215
Alive	Hg-02243	3/22/10	M			4/14/16	Y	Y	Y	2215
Alive	Hg-02244	11/25/10	M			4/14/16	Y	Y	Y	1967
Alive	Hg-02245	11/25/10	M			4/14/16	Y	Y	Y	1967
Alive	Hg-02246	2/13/11	M			4/14/16	Y	Y	Y	1887
Alive	Hg-02247	11/20/10	BF			4/14/16	Y	Y	Y	1972
Alive	Hg-02248	5/11/08	BM			4/14/16	Y	Y	Y	2895
Alive	Hg-02249	<2004	BM			4/14/16	N	Y	Y	N/A
Alive	Hg-02250	10/3/11	BF			4/14/16	Y	Y	Y	1655
Alive	Hg-02251	1/3/09	BM			4/14/16	Y	Y	Y	2658
Alive	Hg-02252	8/27/09	BF			4/14/16	Y	Y	Y	2422
Alive	Hg-02253	<2004	BM			4/14/16	N	Y	Y	N/A
Alive	Hg-02254	1/3/09	BF			4/14/16	Y	Y	Y	2658
Alive	Hg-02255	2/18/08	BM			4/14/16	Y	Y	Y	2978
Alive	Hg-02256	8/13/08	BF			4/14/16	Y	Y	Y	2801
Alive	Hg-02257	3/21/12	BF			4/14/16	Y	Y	Y	1485
Alive	Hg-02258	10/13/09	BM			4/14/16	Y	Y	Y	2375
Alive	Hg-02259	1/13/10	BF			4/14/16	Y	Y	Y	2283
Alive	Hg-02260	8/7/11	BM			4/14/16	Y	Y	Y	1712
Alive	Hg-02261	7/21/12	BF			4/14/16	Y	Y	Y	1363
Alive	Hg-02262	<2004	BM			4/14/16	N	Y	Y	N/A
Alive	Hg-02263	4/25/09	BM			4/14/16	Y	Y	Y	2546
Alive	Hg-02264	8/17/14	BF			4/14/16	Y	Y	Y	606
Alive	Hg-02265	8/17/14	BF			4/14/16	Y	Y	Y	606
Alive	Hg-02266	<2004	BM			4/14/16	N	Y	Y	N/A
Alive	Hg-02267	10/1/09	BF			4/14/16	Y	Y	Y	2387
Dead	Hg-02268	8/17/14	BM	Fighting	3/28/16	4/14/16	Y	Y	N	589
Alive	Hg-02269	6/9/08	F			4/14/16	Y	Y	Y	2866
Alive	Hg-02270	2/11/08	F			4/14/16	Y	Y	Y	2985
Alive	Hg-02271	11/17/08	F			4/14/16	Y	Y	Y	2705
Alive	Hg-02272	11/17/08	F			4/14/16	Y	Y	Y	2705
Alive	Hg-02273	8/26/08	F			4/14/16	Y	Y	Y	2788
Alive	Hg-02274	Dec-95	BM			4/20/16	N	Y	Y	N/A
Alive	Hg-02275	7/3/02	F			4/20/16	Y	Y	Y	5040
Alive	Hg-02276	7/3/02	BF			4/20/16	Y	Y	Y	5040
Alive	Hg-02277	12/27/07	F			4/20/16	Y	Y	Y	3037
Dead	Hg-02278	12/27/07	M		2/24/11	4/20/16	Y	Y	N	1155
Alive	Hg-02279	12/27/07	F			4/20/16	Y	Y	Y	3037
Alive	Hg-02280	12/27/07	M			4/20/16	Y	Y	Y	3037
Alive	Hg-02281	12/27/07	F			4/20/16	Y	Y	Y	3037
Alive	Hg-02282	12/27/07	F			4/20/16	Y	Y	Y	3037
Dead	Hg-02283	12/27/07	F	Euthanized for illness	8/15/14	4/20/16	Y	Y	N	2423
Alive	Hg-02284	12/27/07	M			4/20/16	Y	Y	Y	3037
Dead	Hg-02285	2/27/08	M	KFR	12/31/09	4/20/16	Y	Y	Y	673
Alive	Hg-02286	4/19/08	M			4/20/16	Y	Y	Y	2923
Alive	Hg-02287	4/19/08	F			4/20/16	Y	Y	Y	2923
Alive	Hg-02288	4/19/08	M			4/20/16	Y	Y	Y	2923
Dead	Hg-02289	4/19/08	F		12/27/11	4/20/16	Y	Y	N	1347
Alive	Hg-02290	4/19/08	M			4/20/16	Y	Y	Y	2923
Alive	Hg-02291	7/14/08	F			4/20/16	Y	Y	Y	2837
Alive	Hg-02292	7/14/08	M			4/20/16	Y	Y	Y	2837
Alive	Hg-02293	7/14/08	M			4/20/16	Y	Y	Y	2837
Dead	Hg-02294	7/14/08	M		12/27/11	4/20/16	Y	Y	N	1261
Dead	Hg-02295	7/14/08	F		12/3/11	4/20/16	Y	Y	N	1237
Alive	Hg-02296	7/14/08	M			4/20/16	Y	Y	Y	2837
Dead	Hg-02297	7/14/08	M	Euthanized for illness	8/15/14	4/20/16	Y	Y	N	2223
Alive	Hg-02298	7/14/08	M			4/20/16	Y	Y	Y	2837
Alive	Hg-02299	7/14/08	F			4/20/16	Y	Y	Y	2837
Alive	Hg-02300	11/24/08	M			4/20/16	Y	Y	Y	2704
Alive	Hg-02301	11/24/08	M			4/20/16	Y	Y	Y	2704
Alive	Hg-02302	11/24/08	F			4/20/16	Y	Y	Y	2704
Alive	Hg-02303	11/24/08	F			4/20/16	Y	Y	Y	2704
Alive	Hg-02304	11/24/08	M			4/20/16	Y	Y	Y	2704
Alive	Hg-02305	11/24/08	F		3/11/16	4/20/16	Y	Y	N	2664
Alive	Hg-02306	11/24/08	M			4/20/16	Y	Y	Y	2704
Alive	Hg-02307	11/24/08	F			4/20/16	Y	Y	Y	2704
Dead	Hg-02308	12/27/08	F		6/8/15	4/20/16	Y	Y	N	2354
Dead	Hg-02309	12/27/08	F		12/22/11	4/20/16	Y	Y	N	1090
Alive	Hg-02310	12/27/08	M			4/20/16	Y	Y	Y	2671
Alive	Hg-02311	12/27/08	M			4/20/16	Y	Y	Y	2671
Alive	Hg-02312	2/12/09	M			4/20/16	Y	Y	Y	2624
Alive	Hg-02313	2/12/09	F			4/20/16	Y	Y	Y	2624
Dead	Hg-02314	2/12/09	F		2/20/10	4/20/16	Y	Y	N	373
Dead	Hg-02315	2/12/09	M	Accidental death	7/7/11	4/20/16	Y	Y	N	875
Alive	Hg-02316	5/4/09	F			4/20/16	Y	Y	Y	2543
Alive	Hg-02317	5/4/09	M			4/20/16	Y	Y	Y	2543
Dead	Hg-02318	5/4/09	M		12/16/11	4/20/16	Y	Y	N	956
Alive	Hg-02319	5/4/09	M			4/20/16	Y	Y	Y	2543
Dead	Hg-02320	5/4/09	F		1/13/12	4/20/16	Y	Y	N	984
Dead	Hg-02321	5/4/09	M	Euthanized for illness	8/15/14	4/20/16	Y	Y	N	1929
Alive	Hg-02322	5/4/09	M			4/20/16	Y	Y	Y	2543
Alive	Hg-02323	5/4/09	M			4/20/16	Y	Y	Y	2543
Alive	Hg-02324	7/20/09	M			4/20/16	Y	Y	Y	2466
Alive	Hg-02325	7/20/09	M			4/20/16	Y	Y	Y	2466
Alive	Hg-02326	7/20/09	M			4/20/16	Y	Y	Y	2466
Alive	Hg-02327	7/20/09	F			4/20/16	Y	Y	Y	2466
Alive	Hg-02328	7/20/09	F			4/20/16	Y	Y	Y	2466
Alive	Hg-02329	7/20/09	M			4/20/16	Y	Y	Y	2466
Dead	Hg-02330	11/9/09	M	KFR	4/10/13	4/20/16	Y	Y	Y	1248
Dead	Hg-02331	11/9/09	M	KFR	4/10/13	4/20/16	Y	Y	Y	1248
Alive	Hg-02332	11/9/09	F			4/20/16	Y	Y	Y	2354
Dead	Hg-02333	11/9/09	M	KFR	4/10/13	4/20/16	Y	Y	Y	1248
Dead	Hg-02334	11/9/09	M	KFR	4/10/13	4/20/16	Y	Y	Y	1248
Alive	Hg-02335	11/9/09	F			4/20/16	Y	Y	Y	2354
Dead	Hg-02336	11/9/09	M	KFR	9/17/13	4/20/16	Y	Y	Y	1408
Alive	Hg-02337	11/9/09	F			4/20/16	Y	Y	Y	2354
Dead	Hg-02338	1/28/10	M		8/30/11	4/20/16	Y	Y	N	579
Dead	Hg-02339	1/28/10	M	KFR	4/10/13	4/20/16	Y	Y	Y	1168
Dead	Hg-02340	1/28/10	M	Euthanized for illness	8/15/14	4/20/16	Y	Y	N	1660
Dead	Hg-02341	1/28/10	M	KFR	4/10/13	4/20/16	Y	Y	Y	1168
Dead	Hg-02342	1/28/10	M	KFR	4/10/13	4/20/16	Y	Y	Y	1168
Dead	Hg-02343	1/28/10	M	KFR	4/10/13	4/20/16	Y	Y	Y	1168
Alive	Hg-02344	1/28/10	F			4/20/16	Y	Y	Y	2274
Dead	Hg-02345	1/28/10	F	KFR	9/17/13	4/20/16	Y	Y	Y	1328
Alive	Hg-02346	1/28/10	F			4/20/16	Y	Y	Y	2274
Dead	Hg-02347	5/24/10	F	KFR	4/10/13	4/20/16	Y	Y	Y	1052
Dead	Hg-02348	5/24/10	M	Euthanized for illness	8/15/14	4/20/16	Y	Y	N	1544
Dead	Hg-02349	5/24/10	F	KFR	12/12/13	4/20/16	Y	Y	Y	1298
Alive	Hg-02350	5/24/10	F			4/20/16	Y	Y	Y	2158
Dead	Hg-02351	5/24/10	F		10/18/10	4/20/16	Y	Y	N	147
Alive	Hg-02352	5/24/10	F			4/20/16	Y	Y	Y	2158
Alive	Hg-02353	5/24/10	F			4/20/16	Y	Y	Y	2158
Alive	Hg-02354	5/24/10	M			4/20/16	Y	Y	Y	2158
Alive	Hg-02355	5/24/10	M			4/20/16	Y	Y	Y	2158
Alive	Hg-02356	2/8/11	F			4/20/16	Y	Y	Y	1898
Dead	Hg-02357	2/8/11	F		1/10/12	4/20/16	Y	Y	N	336
Alive	Hg-02358	2/8/11	F			4/20/16	Y	Y	Y	1898
Dead	Hg-02359	2/8/11	M	KFR	4/10/13	4/20/16	Y	Y	Y	792
Alive	Hg-02360	2/8/11	F			4/20/16	Y	Y	Y	1898
Alive	Hg-02361	2/8/11	M			4/20/16	Y	Y	Y	1898
Alive	Hg-02362	2/8/11	F			4/20/16	Y	Y	Y	1898
Dead	Hg-02363	2/8/11	M	KFR	4/10/13	4/20/16	Y	Y	Y	792
Alive	Hg-02364	7/5/11	F			4/20/16	Y	Y	Y	1751
Alive	Hg-02365	7/5/11	F			4/20/16	Y	Y	Y	1751
Dead	Hg-02366	7/5/11	M		4/7/12	4/20/16	Y	Y	N	277
Alive	Hg-02367	7/5/11	F			4/20/16	Y	Y	Y	1751
Alive	Hg-02368	7/5/11	F			4/20/16	Y	Y	Y	1751
Alive	Hg-02369	7/5/11	F			4/20/16	Y	Y	Y	1751
Alive	Hg-02370	7/13/12	M			4/20/16	Y	Y	Y	1377
Alive	Hg-02371	7/13/12	F			4/20/16	Y	Y	Y	1377
Alive	Hg-02372	7/13/12	F			4/20/16	Y	Y	Y	1377
Alive	Hg-02373	7/13/12	M			4/20/16	Y	Y	Y	1377
Dead	Hg-02374	9/30/12	M	KFR	4/3/14	4/20/16	Y	Y	Y	550
Alive	Hg-02375	12/18/12	F			4/20/16	Y	Y	Y	1219
Alive	Hg-02376	12/18/12	F			4/20/16	Y	Y	Y	1219
Alive	Hg-02377	12/18/12	F			4/20/16	Y	Y	Y	1219
Alive	Hg-02378	12/18/12	F			4/20/16	Y	Y	Y	1219
Alive	Hg-02379	12/18/12	F			4/20/16	Y	Y	Y	1219
Alive	Hg-02380	12/18/12	F			4/20/16	Y	Y	Y	1219
Dead	Hg-02381	12/18/12	M	KFR	12/12/13	4/20/16	Y	Y	Y	359
Dead	Hg-02382	12/18/12	F	KFR	9/17/13	4/20/16	Y	Y	Y	273
Dead	Hg-02383	12/18/12	F	KFR	12/12/13	4/20/16	Y	Y	Y	359
Alive	Hg-02384	12/18/12	F			4/20/16	Y	Y	Y	1219
Alive	Hg-02385	12/14/13	F			4/20/16	Y	Y	Y	858
Alive	Hg-02386	12/14/13	F			4/20/16	Y	Y	Y	858
Alive	Hg-02387	12/14/13	F			4/20/16	Y	Y	Y	858
Alive	Hg-02388	12/14/13	M			4/20/16	Y	Y	Y	858
Alive	Hg-02389	12/14/13	F			4/20/16	Y	Y	Y	858
Alive	Hg-02390	12/14/13	F			4/20/16	Y	Y	Y	858
Alive	Hg-02391	12/14/13	M			4/20/16	Y	Y	Y	858
Alive	Hg-02392	12/14/13	M			4/20/16	Y	Y	Y	858
Alive	Hg-02393	5/23/14	M			4/20/16	Y	Y	Y	698
Alive	Hg-02394	5/23/14	M			4/20/16	Y	Y	Y	698
Alive	Hg-02395	5/23/14	M			4/20/16	Y	Y	Y	698
Alive	Hg-02396	5/23/14	F			4/20/16	Y	Y	Y	698
Alive	Hg-02397	5/23/14	M			4/20/16	Y	Y	Y	698
Alive	Hg-02398	9/13/14	F			4/20/16	Y	Y	Y	585
Alive	Hg-02399	9/13/14	M			4/20/16	Y	Y	Y	585
Alive	Hg-02400	9/13/14	F			4/20/16	Y	Y	Y	585
Alive	Hg-02401	11/30/14	M			4/20/16	Y	Y	Y	507
Alive	Hg-02402	11/30/14	F			4/20/16	Y	Y	Y	507
Alive	Hg-02403	11/30/14	M			4/20/16	Y	Y	Y	507
Alive	Hg-02404	11/30/14	F			4/20/16	Y	Y	Y	507
Alive	Hg-02405	11/30/14	M			4/20/16	Y	Y	Y	507
Alive	Hg-02406	11/30/14	M			4/20/16	Y	Y	Y	507
Alive	Hg-02407	11/30/14	F			4/20/16	Y	Y	Y	507
Alive	Hg-02408	11/30/14	F			4/20/16	Y	Y	Y	507
Alive	Hg-02409	11/30/14	F?			4/20/16	Y	Y	Y	507
Alive	Hg-02410	11/30/14	F			4/20/16	Y	Y	Y	507
Alive	Hg-02411	2/21/15	F			4/20/16	Y	Y	Y	424
Alive	Hg-02412	2/21/15	M			4/20/16	Y	Y	Y	424
Alive	Hg-02413	2/21/15	M			4/20/16	Y	Y	Y	424
Alive	Hg-02414	2/21/15	F			4/20/16	Y	Y	Y	424
Alive	Hg-02415	2/21/15	M			4/20/16	Y	Y	Y	424
Alive	Hg-02416	2/21/15	M			4/20/16	Y	Y	Y	424
Alive	Hg-02417	2/21/15	F			4/20/16	Y	Y	Y	424
Alive	Hg-02418	2/21/15	M			4/20/16	Y	Y	Y	424
Alive	Hg-02419	9/10/15	M			4/20/16	Y	Y	Y	223
Alive	Hg-02420	9/10/15	F			4/20/16	Y	Y	Y	223
Alive	Hg-02421	9/10/15	F			4/20/16	Y	Y	Y	223
Alive	Hg-02422	9/10/15	F			4/20/16	Y	Y	Y	223
Alive	Hg-02423	9/10/15	F			4/20/16	Y	Y	Y	223
Dead	Hg-02424			Euthanized for illness	6/25/09	4/20/16	N	Y	N	N/A
Dead	Hg-02425		M	KFR	12/31/09	4/20/16	N	Y	Y	N/A
Dead	Hg-02426					4/20/16	N	N	N	N/A
Alive	Hg-02427	2/2/04	BF			4/20/16	Y	Y	Y	4461
Alive	Hg-02428	2/27/08	M			4/20/16	Y	Y	Y	2975
Alive	Hg-02429	2/27/08	M			4/20/16	Y	Y	Y	2975
Alive	Hg-02430	2/27/08	F			4/20/16	Y	Y	Y	2975
Alive	Hg-02431	2/27/08	M			4/20/16	Y	Y	Y	2975
Dead	Hg-02432	2/27/08	F	Euthanized for illness	12/12/13	4/20/16	Y	Y	N	2115
Alive	Hg-02433	2/27/08	M			4/20/16	Y	Y	Y	2975
Alive	Hg-02434	5/27/08	M			4/20/16	Y	Y	Y	2885
Alive	Hg-02435	5/27/08	F			4/20/16	Y	Y	Y	2885
Dead	Hg-02436	5/27/08	M		11/24/11	4/20/16	Y	Y	N	1276
Alive	Hg-02437	5/27/08	M			4/20/16	Y	Y	Y	2885
Alive	Hg-02438	8/20/08	F			4/20/16	Y	Y	Y	2800
Alive	Hg-02439	8/20/08	F			4/20/16	Y	Y	Y	2800
Alive	Hg-02440	9/2/09	M			4/20/16	Y	Y	Y	2422
Dead	Hg-02441	9/2/09	F	Euthanized for illness	7/8/15	4/20/16	Y	Y	N	2135
Alive	Hg-02442	9/2/09	F			4/20/16	Y	Y	Y	2422
Alive	Hg-02443	9/2/09	M			4/20/16	Y	Y	Y	2422
Alive	Hg-02444	9/2/09	M			4/20/16	Y	Y	Y	2422
Dead	Hg-02445	9/2/09	F		12/9/15	4/20/16	Y	Y	N	2289
Alive	Hg-02446	9/2/09	M			4/20/16	Y	Y	Y	2422
Dead	Hg-02447	9/2/09	F	Euthanized for illness	12/12/13	4/20/16	Y	Y	N	1562
Alive	Hg-02448	9/2/09	F			4/20/16	Y	Y	Y	2422
Alive	Hg-02449	11/21/09	F			4/20/16	Y	Y	Y	2342
Alive	Hg-02450	11/21/09	M			4/20/16	Y	Y	Y	2342
Alive	Hg-02451	11/21/09	F			4/20/16	Y	Y	Y	2342
Alive	Hg-02452	11/21/09	M			4/20/16	Y	Y	Y	2342
Alive	Hg-02453	11/21/09	F			4/20/16	Y	Y	Y	2342
Alive	Hg-02454	11/21/09	F			4/20/16	Y	Y	Y	2342
Alive	Hg-02455	11/21/09	M			4/20/16	Y	Y	Y	2342
Alive	Hg-02456	11/21/09	F			4/20/16	Y	Y	Y	2342
Alive	Hg-02457	11/21/09	M			4/20/16	Y	Y	Y	2342
Alive	Hg-02458	11/21/09	F			4/20/16	Y	Y	Y	2342
Dead	Hg-02459	11/21/09	F	Fighting	6/28/15	4/20/16	Y	Y	N	2045
Alive	Hg-02460	11/21/09	F			4/20/16	Y	Y	Y	2342
Alive	Hg-02461	11/21/09	F			4/20/16	Y	Y	Y	2342
Alive	Hg-02462	11/21/09	M			4/20/16	Y	Y	Y	2342
Alive	Hg-02463	11/21/09	M			4/20/16	Y	Y	Y	2342
Alive	Hg-02464	4/2/10	M			4/20/16	Y	Y	Y	2210
Alive	Hg-02465	4/2/10	M			4/20/16	Y	Y	Y	2210
Dead	Hg-02466	4/2/10	F	Euthanized for illness	12/12/13	4/20/16	Y	Y	N	1350
Dead	Hg-02467	4/2/10	M		12/19/11	4/20/16	Y	Y	N	626
Alive	Hg-02468	4/2/10	M			4/20/16	Y	Y	Y	2210
Alive	Hg-02469	4/2/10	F			4/20/16	Y	Y	Y	2210
Alive	Hg-02470	4/2/10	F			4/20/16	Y	Y	Y	2210
Alive	Hg-02471	4/2/10	M			4/20/16	Y	Y	Y	2210
Alive	Hg-02472	4/2/10	M			4/20/16	Y	Y	Y	2210
Alive	Hg-02473	4/2/10	F			4/20/16	Y	Y	Y	2210
Dead	Hg-02474	4/2/10	M		11/21/11	4/20/16	Y	Y	N	598
Alive	Hg-02475	6/15/10	F			4/20/16	Y	Y	Y	2136
Alive	Hg-02476	6/15/10	F			4/20/16	Y	Y	Y	2136
Alive	Hg-02477	6/15/10	M			4/20/16	Y	Y	Y	2136
Alive	Hg-02478	6/15/10	F			4/20/16	Y	Y	Y	2136
Alive	Hg-02479	6/15/10	M			4/20/16	Y	Y	Y	2136
Dead	Hg-02480	6/15/10	F	Euthanized for illness	12/12/13	4/20/16	Y	Y	N	1276
Alive	Hg-02481	9/3/10	F			4/20/16	Y	Y	Y	2056
Alive	Hg-02482	9/3/10	F			4/20/16	Y	Y	Y	2056
Alive	Hg-02483	9/3/10	F			4/20/16	Y	Y	Y	2056
Alive	Hg-02484	9/3/10	F			4/20/16	Y	Y	Y	2056
Alive	Hg-02485	9/3/10	F			4/20/16	Y	Y	Y	2056
Alive	Hg-02486	9/3/10	F			4/20/16	Y	Y	Y	2056
Alive	Hg-02487	9/3/10	M			4/20/16	Y	Y	Y	2056
Dead	Hg-02488	11/23/10	F		2/17/13	4/20/16	Y	Y	N	817
Alive	Hg-02489	11/23/10	F			4/20/16	Y	Y	Y	1975
Alive	Hg-02490	11/23/10	F			4/20/16	Y	Y	Y	1975
Alive	Hg-02491	11/23/10	F			4/20/16	Y	Y	Y	1975
Alive	Hg-02492	11/23/10	F			4/20/16	Y	Y	Y	1975
Alive	Hg-02493	11/23/10	M			4/20/16	Y	Y	Y	1975
Alive	Hg-02494	11/23/10	F			4/20/16	Y	Y	Y	1975
Alive	Hg-02495	11/23/10	M			4/20/16	Y	Y	Y	1975
Alive	Hg-02496	5/3/11	M			4/20/16	Y	Y	Y	1814
Alive	Hg-02497	5/3/11	F			4/20/16	Y	Y	Y	1814
Alive	Hg-02498	5/3/11	F			4/20/16	Y	Y	Y	1814
Alive	Hg-02499	5/3/11	M			4/20/16	Y	Y	Y	1814
Alive	Hg-02500	5/3/11	F			4/20/16	Y	Y	Y	1814
Alive	Hg-02501	7/23/11	F			4/20/16	Y	Y	Y	1733
Alive	Hg-02502	7/23/11	F			4/20/16	Y	Y	Y	1733
Alive	Hg-02503	7/23/11	F			4/20/16	Y	Y	Y	1733
Alive	Hg-02504	7/23/11	F			4/20/16	Y	Y	Y	1733
Alive	Hg-02505	12/31/11	F			4/20/16	Y	Y	Y	1572
Alive	Hg-02506	3/23/12	F			4/20/16	Y	Y	Y	1489
Alive	Hg-02507	3/23/12	F			4/20/16	Y	Y	Y	1489
Alive	Hg-02508	6/19/12	F			4/20/16	Y	Y	Y	1401
Alive	Hg-02509	6/19/12	M			4/20/16	Y	Y	Y	1401
Alive	Hg-02510	6/19/12	F			4/20/16	Y	Y	Y	1401
Alive	Hg-02511	1/7/13	M			4/20/16	Y	Y	Y	1199
Alive	Hg-02512	4/1/13	M			4/20/16	Y	Y	Y	1115
Dead	Hg-02513	9/23/13	M		3/4/14	4/20/16	Y	Y	N	162
Alive	Hg-02514	8/20/14	F			4/20/16	Y	Y	Y	609
Alive	Hg-02515	11/4/14	M			4/20/16	Y	Y	Y	533
Alive	Hg-02516	1/31/15	F			4/20/16	Y	Y	Y	445
Dead	Hg-02517	8/20/08	F		8/17/09	4/20/16	Y	Y	N	362
Dead	Hg-02518	2/27/08	M		8/15/09	4/20/16	Y	Y	N	535
Dead	Hg-02519	8/20/08	F		8/18/09	4/20/16	Y	Y	N	363
Dead	Hg-02520	5/27/08	F		8/24/09	4/20/16	Y	Y	N	454
Dead	Hg-02521	5/27/08	M		8/19/09	4/20/16	Y	Y	N	449
Dead	Hg-02522	8/20/08	F		8/9/09	4/20/16	Y	Y	N	354
Dead	Hg-02523		BM		4/8/15	4/20/16	N	Y	N	N/A
Alive	Hg-02524	10/16/04	F			4/20/16	Y	Y	Y	4204
Alive	Hg-02525	10/16/04	F			4/20/16	Y	Y	Y	4204
Alive	Hg-02526	10/16/04	F			4/20/16	Y	Y	Y	4204
Dead	Hg-02527	10/16/04	F	KFR	6/30/12	4/20/16	Y	Y	Y	2814
Alive	Hg-02528	11/14/08	F			4/20/16	Y	Y	Y	2714
Alive	Hg-02529	11/14/08	F			4/20/16	Y	Y	Y	2714
Alive	Hg-02530	6/22/09	F			4/20/16	Y	Y	Y	2494
Alive	Hg-02531	6/22/09	F			4/20/16	Y	Y	Y	2494
Dead	Hg-02532	11/6/09	M	KFR	10/28/11	4/20/16	Y	Y	Y	721
Dead	Hg-02533	11/6/09	M	KFR	10/28/11	4/20/16	Y	Y	Y	721
Alive	Hg-02534	11/6/09	F			4/20/16	Y	Y	Y	2357
Alive	Hg-02535	11/6/09	F			4/20/16	Y	Y	Y	2357
Dead	Hg-02536	11/6/09	M	KFR	10/28/11	4/20/16	Y	Y	Y	721
Alive	Hg-02537	11/6/09	F			4/20/16	Y	Y	Y	2357
Alive	Hg-02538	11/6/09	F			4/20/16	Y	Y	Y	2357
Dead	Hg-02539	1/22/10	M	KFR	12/20/13	4/20/16	Y	Y	Y	1428
Dead	Hg-02540	1/22/10	F		1/19/12	4/20/16	Y	Y	N	727
Dead	Hg-02541	1/22/10	M	KFR	12/20/13	4/20/16	Y	Y	Y	1428
Alive	Hg-02542	1/22/10	F			4/20/16	Y	Y	Y	2280
Dead	Hg-02543	1/22/10	F		1/19/12	4/20/16	Y	Y	N	727
Dead	Hg-02544	1/22/10	M	KFR	12/20/13	4/20/16	Y	Y	Y	1428
Alive	Hg-02545	1/22/10	F			4/20/16	Y	Y	Y	2280
Alive	Hg-02546	3/1/12	F			4/20/16	Y	Y	Y	1511
Alive	Hg-02547	3/1/12	M			4/20/16	Y	Y	Y	1511
Alive	Hg-02548	3/1/12	F			4/20/16	Y	Y	Y	1511
Alive	Hg-02549	3/1/12	F			4/20/16	Y	Y	Y	1511
Alive	Hg-02550	3/1/12	F			4/20/16	Y	Y	Y	1511
Alive	Hg-02551	<1993	BF			4/20/16	N	Y	Y	N/A
Dead	Hg-02552	11/14/08	F	Fighting	8/4/09	4/20/16	Y	Y	N	263
Alive	Hg-02553		BM			4/20/16	N	Y	Y	N/A
Alive	Hg-02554	12/16/05	M			4/20/16	Y	Y	Y	3778
Alive	Hg-02555	12/16/05	F			4/20/16	Y	Y	Y	3778
Alive	Hg-02556	3/13/06	M			4/20/16	Y	Y	Y	3691
Alive	Hg-02557	8/25/06	M			4/20/16	Y	Y	Y	3526
Alive	Hg-02558	8/25/06	F			4/20/16	Y	Y	Y	3526
Alive	Hg-02559	8/25/06	F			4/20/16	Y	Y	Y	3526
Alive	Hg-02560	10/16/07	M			4/20/16	Y	Y	Y	3109
Alive	Hg-02561	10/16/07	M			4/20/16	Y	Y	Y	3109
Alive	Hg-02562	10/16/07	F			4/20/16	Y	Y	Y	3109
Alive	Hg-02563	1/7/08	M			4/20/16	Y	Y	Y	3026
Dead	Hg-02564	1/7/08	M	KFR	12/31/09	4/20/16	Y	Y	Y	724
Dead	Hg-02565	1/7/08	M	KFR	12/31/09	4/20/16	Y	Y	Y	724
Alive	Hg-02566	1/7/08	M			4/20/16	Y	Y	Y	3026
Alive	Hg-02567	4/7/08	M			4/20/16	Y	Y	Y	2935
Alive	Hg-02568	6/21/08	M			4/20/16	Y	Y	Y	2860
Alive	Hg-02569	6/21/08	M			4/20/16	Y	Y	Y	2860
Dead	Hg-02570	6/21/08	F	KFR	12/14/10	4/20/16	Y	Y	Y	906
Alive	Hg-02571	12/6/08	M			4/20/16	Y	Y	Y	2692
Alive	Hg-02572	8/17/09	M			4/20/16	Y	Y	Y	2438
Alive	Hg-02573	8/17/09	M			4/20/16	Y	Y	Y	2438
Dead	Hg-02574	8/17/09	M	Accidental death	11/3/12	4/20/16	Y	Y	N	1174
Alive	Hg-02575	8/17/09	M			4/20/16	Y	Y	Y	2438
Alive	Hg-02576	8/17/09	F			4/20/16	Y	Y	Y	2438
Alive	Hg-02577	11/27/09	M			4/20/16	Y	Y	Y	2336
Alive	Hg-02578	5/13/10	M			4/20/16	Y	Y	Y	2169
Dead	Hg-02579	5/13/10	M	Euthanized for illness	8/15/14	4/20/16	Y	Y	N	1555
Alive	Hg-02580	5/13/10	M			4/20/16	Y	Y	Y	2169
Alive	Hg-02581	5/13/10	M			4/20/16	Y	Y	Y	2169
Alive	Hg-02582	5/13/10	M			4/20/16	Y	Y	Y	2169
Alive	Hg-02583	5/13/10	M			4/20/16	Y	Y	Y	2169
Alive	Hg-02584	8/8/10	M			4/20/16	Y	Y	Y	2082
Alive	Hg-02585	8/8/10	F			4/20/16	Y	Y	Y	2082
Alive	Hg-02586	8/8/10	F			4/20/16	Y	Y	Y	2082
Alive	Hg-02587	8/8/10	F			4/20/16	Y	Y	Y	2082
Alive	Hg-02588	8/8/10	F			4/20/16	Y	Y	Y	2082
Alive	Hg-02589	8/8/10	M			4/20/16	Y	Y	Y	2082
Alive	Hg-02590	8/8/10	M			4/20/16	Y	Y	Y	2082
Dead	Hg-02591	11/29/10	M	KFR	12/7/13	4/20/16	Y	Y	Y	1104
Dead	Hg-02592	11/29/10	M	KFR	12/6/13	4/20/16	Y	Y	Y	1103
Dead	Hg-02593	11/29/10	F	KFR	12/6/13	4/20/16	Y	Y	Y	1103
Alive	Hg-02594	11/29/10	M			4/20/16	Y	Y	Y	1969
Alive	Hg-02595	11/29/10	F			4/20/16	Y	Y	Y	1969
Alive	Hg-02596	11/29/10	M			4/20/16	Y	Y	Y	1969
Alive	Hg-02597	11/29/10	M			4/20/16	Y	Y	Y	1969
Dead	Hg-02598	12/13/10	F	Euthanized for illness	12/12/13	4/20/16	Y	Y	N	1095
Alive	Hg-02599	3/11/11	M			4/20/16	Y	Y	Y	1867
Alive	Hg-02600	3/11/11	F			4/20/16	Y	Y	Y	1867
Alive	Hg-02601	10/24/12	F			4/20/16	Y	Y	Y	1274
Dead	Hg-02602	7/17/13	M	KFR	4/3/14	4/20/16	Y	Y	Y	260
Alive	Hg-02603	7/17/13	M			4/20/16	Y	Y	Y	1008
Dead	Hg-02604	7/17/13	M	KFR	4/3/14	4/20/16	Y	Y	Y	260
Dead	Hg-02605	7/17/13	F	KFR	4/3/14	4/20/16	Y	Y	Y	260
Dead	Hg-02606	7/17/13	F	KFR	4/3/14	4/20/16	Y	Y	Y	260
Alive	Hg-02607	10/11/13	M			4/20/16	Y	Y	Y	922
Alive	Hg-02608	10/11/13	M			4/20/16	Y	Y	Y	922
Alive	Hg-02609	10/11/13	M			4/20/16	Y	Y	Y	922
Alive	Hg-02610	6/26/14	F			4/20/16	Y	Y	Y	664
Alive	Hg-02611	6/26/14	F			4/20/16	Y	Y	Y	664
Alive	Hg-02612	6/26/14	F			4/20/16	Y	Y	Y	664
Alive	Hg-02613	6/26/14	M			4/20/16	Y	Y	Y	664
Alive	Hg-02614	9/17/14	F			4/20/16	Y	Y	Y	581
Alive	Hg-02615	9/17/14	F			4/20/16	Y	Y	Y	581
Alive	Hg-02616	5/21/15	M			4/20/16	Y	Y	Y	335
Alive	Hg-02617	5/21/15	M			4/20/16	Y	Y	Y	335
Alive	Hg-02618	5/21/15	M			4/20/16	Y	Y	Y	335
Alive	Hg-02619	11/06	M			4/20/16	N	Y	Y	N/A
Alive	Hg-02620	11/06	F			4/20/16	N	Y	Y	N/A
Alive	Hg-02621	11/06	M			4/20/16	N	Y	Y	N/A
Alive	Hg-02622	11/06	F			4/20/16	N	Y	Y	N/A
Dead	Hg-02623	11/06	F		6/30/14	4/20/16	N	Y	N	N/A
Alive	Hg-02624	>2006	M			4/20/16	N	Y	Y	N/A
Alive	Hg-02625	>2006	BM?			4/20/16	N	Y	Y	N/A
Alive	Hg-02626	Feb. 1992	BF			4/20/16	N	Y	Y	N/A
Dead	Hg-02627	5/9/07	M		4/25/09	4/20/16	Y	Y	N	717
Dead	Hg-02628	6/21/08	M	KFR	8/11/09	4/20/16	Y	Y	Y	416
Dead	Hg-02629	7/27/07	M	KFR	4/27/09	4/20/16	Y	Y	Y	640
Dead	Hg-02630	7/27/07	M	KFR	4/27/09	4/20/16	Y	Y	Y	640
Dead	Hg-02631	7/27/07	M	KFR	4/27/09	4/20/16	Y	Y	Y	640
Dead	Hg-02632	10/24/12	F	KFR	4/3/14	4/20/16	Y	Y	Y	526
Dead	Hg-02633	10/24/12	F	KFR	4/3/14	4/20/16	Y	Y	Y	526
Dead	Hg-02634	8/5/06	BM	Sold	11/29/12	4/20/16	Y	Y	Y	2308
Dead	Hg-02635	8/5/06	M	Sold	11/29/12	4/20/16	Y	Y	Y	2308
Dead	Hg-02636	8/5/06	F	Sold	11/29/12	4/20/16	Y	Y	Y	2308
Dead	Hg-02637	5/1/08	F	Sold	11/29/12	4/20/16	Y	Y	Y	1673
Dead	Hg-02638	5/1/08	F	Sold	11/29/12	4/20/16	Y	Y	Y	1673
Dead	Hg-02639	7/18/08	M	KFR	8/6/12	4/20/16	Y	Y	Y	1480
Dead	Hg-02640	10/7/08	M	KFR	8/6/12	4/20/16	Y	Y	Y	1399
Dead	Hg-02641	10/7/08	M	KFR	8/6/12	4/20/16	Y	Y	Y	1399
Dead	Hg-02642	10/7/08	F	Sold	11/29/12	4/20/16	Y	Y	Y	1514
Dead	Hg-02643	6/20/11	F	Sold	11/29/12	4/20/16	Y	Y	Y	528
Dead	Hg-02644	<2001	BF		12/27/11	4/20/16	N	Y	N	N/A
Dead	Hg-02645	Nov.2007	F		4/5/12	4/20/16	N	Y	N	N/A
Dead	Hg-02646	Nov.2007	M	KFR	7/29/12	4/20/16	N	Y	Y	N/A
Dead	Hg-02647	10/3/07	M	Sold	Unknown	4/20/16	Y	N	N/A	N/A
Dead	Hg-02648		M		1/12/11	4/20/16	N	Y	N	N/A
Dead	Hg-02649	10/10/04	F	KFR	7/18/13	4/20/16	Y	Y	Y	3203
Alive	Hg-02650	6/11/05	BF			4/20/16	Y	Y	Y	3966
Alive	Hg-02651	6/11/05	M			4/20/16	Y	Y	Y	3966
Dead	Hg-02652	5/23/08	M	KFR	6/20/13	4/20/16	Y	Y	Y	1854
Dead	Hg-02653	5/23/08	M	KFR	7/6/13	4/20/16	Y	Y	Y	1870
Dead	Hg-02654	11/2/08	M		2/26/13	4/20/16	Y	Y	N	1577
Dead	Hg-02655	1/23/09	M	Sold	3/4/13	4/20/16	Y	Y	Y	1501
Dead	Hg-02656	1/23/09	F	KFR	3/4/13	4/20/16	Y	Y	Y	1501
Dead	Hg-02657	1/23/09	F	Sold	3/4/13	4/20/16	Y	Y	Y	1501
Dead	Hg-02658	4/13/09	M	KFR	10/28/11	4/20/16	Y	Y	Y	928
Dead	Hg-02659	4/13/09	M	Sold	3/4/13	4/20/16	Y	Y	Y	1421
Dead	Hg-02660	4/13/09	M	Sold	3/4/13	4/20/16	Y	Y	Y	1421
Dead	Hg-02661	4/13/09	M		6/15/11	4/20/16	Y	Y	N	793
Dead	Hg-02662	9/3/09	M		6/6/10	4/20/16	Y	Y	N	276
Dead	Hg-02663	9/3/09	M	Sold	3/4/13	4/20/16	Y	Y	Y	1278
Dead	Hg-02664	12/15/09	M	Sold	3/4/13	4/20/16	Y	Y	Y	1175
Dead	Hg-02665	12/15/09	M	Sold	3/4/13	4/20/16	Y	Y	Y	1175
Dead	Hg-02666	12/15/09	M	Sold	3/4/13	4/20/16	Y	Y	Y	1175
Dead	Hg-02667	12/15/09	F	Sold	3/4/13	4/20/16	Y	Y	Y	1175
Dead	Hg-02668	8/20/10	M	Sold	3/4/13	4/20/16	Y	Y	Y	927
Dead	Hg-02669	8/20/10	M	Sold	3/4/13	4/20/16	Y	Y	Y	927
Dead	Hg-02670	8/20/10	M	Sold	3/4/13	4/20/16	Y	Y	Y	927
Dead	Hg-02671	8/20/10	M	Sold	3/4/13	4/20/16	Y	Y	Y	927
Dead	Hg-02672	8/20/10	M	Sold	3/4/13	4/20/16	Y	Y	Y	927
Dead	Hg-02673	8/20/10	M	Sold	3/4/13	4/20/16	Y	Y	Y	927
Dead	Hg-02674	8/20/10	F	Sold	3/4/13	4/20/16	Y	Y	Y	927
Dead	Hg-02675	11/15/10	M	Sold	3/4/13	4/20/16	Y	Y	Y	840
Alive	Hg-02676	~1991	BM			4/20/16	N	Y	Y	N/A
Dead	Hg-02677	~1991	BF	Sold	3/4/13	4/20/16	N	Y	Y	N/A
Alive	Hg-02678	~1991	M			4/20/16	N	Y	Y	N/A
Alive	Hg-02679	7/27/09	M			4/20/16	Y	Y	Y	2459
Dead	Hg-02680	9/1/10	M	KFR	12/20/13	4/20/16	Y	Y	Y	1206
Dead	Hg-02681	9/1/10	M	KFR	12/20/13	4/20/16	Y	Y	Y	1206
Alive	Hg-02682	< Feb 1995	F			4/20/16	N	Y	Y	N/A
Alive	Hg-02683	< Feb 1995	F			4/20/16	N	Y	Y	N/A
Alive	Hg-02684	< Feb 1995	M			4/20/16	N	Y	Y	N/A
Alive	Hg-02685	<1993	BF			4/20/16	N	Y	Y	N/A
Alive	Hg-02686	~1993	M			4/20/16	N	Y	Y	N/A
Alive	Hg-02687	~1993	F			4/20/16	N	Y	Y	N/A
Alive	Hg-02688	~1993	M			4/20/16	N	Y	Y	N/A
Alive	Hg-02689	~1993	M			4/20/16	N	Y	Y	N/A
Alive	Hg-02690	~1993	M			4/20/16	N	Y	Y	N/A
Alive	Hg-02691	~1993 or 1994	M			4/20/16	N	Y	Y	N/A
Dead	Hg-02692	~1994	M	KFR	10/29/11	4/20/16	N	Y	Y	N/A
Dead	Hg-02693	~1994	F	KFR	10/7/12	4/20/16	N	Y	Y	N/A
Dead	Hg-02694		M		4/28/11	4/20/16	N	Y	N	N/A
Dead	Hg-02695		M		6/3/11	4/20/16	N	Y	N	N/A
Dead	Hg-02696		M		4/20/11	4/20/16	N	Y	N	N/A
Alive	Hg-02697	1994	M			4/20/16	N	Y	Y	N/A
Alive	Hg-02698	12/17/87	BF			4/20/16	Y	Y	Y	10352
Alive	Hg-02699	9/27/00	BM			4/20/16	Y	Y	Y	5684
Alive	Hg-02700	1/25/04	M			4/20/16	Y	Y	Y	4469
Alive	Hg-02701	4/4/04	M			4/20/16	Y	Y	Y	4399
Dead	Hg-02702	4/24/05	M		10/21/10	4/20/16	Y	Y	N	2006
Alive	Hg-02703	4/24/05	F			4/20/16	Y	Y	Y	4014
Dead	Hg-02704	4/24/05	M		9/1/11	4/20/16	Y	Y	N	2321
Alive	Hg-02705	4/24/05	F			4/20/16	Y	Y	Y	4014
Alive	Hg-02706	4/24/05	F			4/20/16	Y	Y	Y	4014
Alive	Hg-02707	4/24/05	F			4/20/16	Y	Y	Y	4014
Alive	Hg-02708	7/20/07	F			4/20/16	Y	Y	Y	3197
Dead	Hg-02709	12/27/07	M	KFR	12/29/09	4/20/16	Y	Y	Y	733
Dead	Hg-02710	12/27/07	F		9/25/11	4/20/16	Y	Y	N	1368
Alive	Hg-02711	12/27/07	M			4/20/16	Y	Y	Y	3037
Dead	Hg-02712	12/27/07	M	KFR	12/29/09	4/20/16	Y	Y	Y	733
Alive	Hg-02713	11/13/08	M			4/20/16	Y	Y	Y	2715
Dead	Hg-02714	9/6/09	F	KFR	12/20/13	4/20/16	Y	Y	Y	1566
Alive	Hg-02715	9/6/09	M			4/20/16	Y	Y	Y	2418
Dead	Hg-02716	9/6/09	M	KFR	7/19/12	4/20/16	Y	Y	Y	1047
Alive	Hg-02717	9/6/09	F			4/20/16	Y	Y	Y	2418
Dead	Hg-02718	7/13/10	M	KFR	12/20/13	4/20/16	Y	Y	Y	1256
Alive	Hg-02719	7/13/10	F			4/20/16	Y	Y	Y	2108
Dead	Hg-02720	7/13/10	M	KFR	12/20/13	4/20/16	Y	Y	Y	1256
Dead	Hg-02721	7/13/10	M	KFR	12/20/13	4/20/16	Y	Y	Y	1256
Dead	Hg-02722	7/20/07	M	KFR	4/27/09	4/20/16	Y	Y	Y	647
Alive	Hg-02723		M			4/20/16	N	Y	Y	N/A
Dead	Hg-02724	~1989	M	Sold	1/13/16	4/20/16	N	Y	Y	N/A
Dead	Hg-02725	~1989	M	Sold	1/13/16	4/20/16	N	Y	Y	N/A
Dead	Hg-02726	~1989	BM	Sold	1/13/16	4/20/16	N	Y	Y	N/A
Dead	Hg-02727	~1989	M	Sold	1/13/16	4/20/16	N	Y	Y	N/A
Dead	Hg-02728	~1989	BF		3/17/11	4/20/16	N	Y	N	N/A
Alive	Hg-02729	11/7/99	M			4/20/16	Y	Y	Y	6009
Alive	Hg-02730	7/8/01	BF			4/20/16	Y	Y	Y	5400
Dead	Hg-02731	9/1/01	F		11/2/11	4/20/16	Y	Y	N	3714
Dead	Hg-02732	9/1/01	F	KFR	5/5/13	4/20/16	Y	Y	Y	4264
Dead	Hg-02733	12/5/01	F	KFR	5/5/13	4/20/16	Y	Y	Y	4169
Dead	Hg-02734	2/16/02	BM	KFR	7/19/13	4/20/16	Y	Y	Y	4171
Dead	Hg-02735	12/10/03	F	KFR	7/19/13	4/20/16	Y	Y	Y	3509
Alive	Hg-02736	1/1/98	BF			4/20/16	Y	Y	Y	6684
Alive	Hg-02737	1/1/98	BM			4/20/16	Y	Y	Y	6684
Alive	Hg-02738	7/20/06	F			4/20/16	Y	Y	Y	3562
Alive	Hg-02739	7/20/06	F			4/20/16	Y	Y	Y	3562
Alive	Hg-02740	8/13/07	M			4/20/16	Y	Y	Y	3173
Alive	Hg-02741	8/13/07	F			4/20/16	Y	Y	Y	3173
Alive	Hg-02742	8/13/07	M			4/20/16	Y	Y	Y	3173
Alive	Hg-02743	3/17/08	F			4/20/16	Y	Y	Y	2956
Alive	Hg-02744	3/17/08	F			4/20/16	Y	Y	Y	2956
Dead	Hg-02745	1/22/09	M	KFR	6/28/11	4/20/16	Y	Y	Y	887
Dead	Hg-02746	1/22/09	F	KFR	6/30/11	4/20/16	Y	Y	Y	889
Dead	Hg-02747	4/13/09	M	KFR	6/28/11	4/20/16	Y	Y	Y	806
Dead	Hg-02748	4/13/09	M	KFR	6/28/11	4/20/16	Y	Y	Y	806
Dead	Hg-02749	4/13/09	M	KFR	6/28/11	4/20/16	Y	Y	Y	806
Dead	Hg-02750	4/13/09	M	KFR	7/6/13	4/20/16	Y	Y	Y	1545
Dead	Hg-02751	4/13/09	F	KFR	6/30/11	4/20/16	Y	Y	Y	808
Dead	Hg-02752	7/17/09	M	KFR	7/6/13	4/20/16	Y	Y	Y	1450
Dead	Hg-02753	10/6/09	F	KFR	6/30/11	4/20/16	Y	Y	Y	632
Dead	Hg-02754	10/6/09	F	KFR	6/30/11	4/20/16	Y	Y	Y	632
Dead	Hg-02755	10/6/09	M	KFR	7/6/13	4/20/16	Y	Y	Y	1369
Dead	Hg-02756	10/6/09	M	KFR	12/16/11	4/20/16	Y	Y	Y	801
Dead	Hg-02757	10/6/09	M	KFR	7/6/13	4/20/16	Y	Y	Y	1369
Dead	Hg-02758	2/4/10	M	KFR	7/6/13	4/20/16	Y	Y	Y	1248
Dead	Hg-02759	2/4/10	M		1/20/12	4/20/16	Y	Y	N	715
Dead	Hg-02760	6/7/10	M	KFR	7/6/13	4/20/16	Y	Y	Y	1125
Alive	Hg-02761	9/27/10	F			4/20/16	Y	Y	Y	2032
Alive	Hg-02762	9/27/10	F			4/20/16	Y	Y	Y	2032
Dead	Hg-02763	9/27/10	M	KFR	7/6/13	4/20/16	Y	Y	Y	1013
Dead	Hg-02764	9/27/10	M	KFR	7/6/13	4/20/16	Y	Y	Y	1013
Dead	Hg-02765	9/27/10	M	KFR	7/6/13	4/20/16	Y	Y	Y	1013
Alive	Hg-02766	9/27/10	F			4/20/16	Y	Y	Y	2032
Dead	Hg-02767	9/27/10	M	KFR	7/6/13	4/20/16	Y	Y	Y	1013
Dead	Hg-02768	9/27/10	M	KFR	7/6/13	4/20/16	Y	Y	Y	1013
Dead	Hg-02769	9/27/10	M	KFR	7/6/13	4/20/16	Y	Y	Y	1013
Dead	Hg-02770	9/27/10	M	KFR	7/6/13	4/20/16	Y	Y	Y	1013
Dead	Hg-02771	8/22/11	M	KFR	7/6/13	4/20/16	Y	Y	Y	684
Dead	Hg-02772	8/22/11	M	KFR	7/6/13	4/20/16	Y	Y	Y	684
Alive	Hg-02773	10/30/11	F			4/20/16	Y	Y	Y	1634
Dead	Hg-02774	1987	BF		11/21/14	4/20/16	N	Y	N	N/A
Dead	Hg-02775	10/30/00	M		1/26/12	4/20/16	Y	Y	N	4105
Dead	Hg-02776	10/30/00	F		7/2/14	4/20/16	Y	Y	N	4993
Dead	Hg-02777	3/29/02	M	KFR	5/13/14	4/20/16	Y	Y	Y	4428
Alive	Hg-02778	1/14/05	BM			4/20/16	Y	Y	Y	4114
Alive	Hg-02779	1/14/08	BF			4/20/16	Y	Y	Y	3019
Dead	Hg-02780	10/30/00	BF	KFR	8/17/11	4/20/16	Y	Y	Y	3943
Dead	Hg-02781	10/27/05	M	KFR	8/17/11	4/20/16	Y	Y	Y	2120
Dead	Hg-02782	1/31/11	F?	KFR	8/17/11	4/20/16	Y	Y	Y	198
Dead	Hg-02783		M	KFR	8/17/11	4/20/16	N	Y	Y	N/A
Alive	Hg-02784	1994	BF?			4/20/16	N	Y	Y	N/A
Alive	Hg-02785	2/8/01	F			4/20/16	Y	Y	Y	5550
Alive	Hg-02786	7/21/01	M			4/20/16	Y	Y	Y	5387
Alive	Hg-02787	7/21/01	M			4/20/16	Y	Y	Y	5387
Alive	Hg-02788	7/21/01	M			4/20/16	Y	Y	Y	5387
Alive	Hg-02789	7/21/01	M			4/20/16	Y	Y	Y	5387
Alive	Hg-02790	7/26/01	BF			4/20/16	Y	Y	Y	5382
Alive	Hg-02791	10/10/01	F			4/20/16	Y	Y	Y	5306
Alive	Hg-02792	10/10/01	BF?			4/20/16	Y	Y	Y	5306
Alive	Hg-02793	10/10/01	M			4/20/16	Y	Y	Y	5306
Alive	Hg-02794	10/10/01	M			4/20/16	Y	Y	Y	5306
Alive	Hg-02795	2/3/02	M			4/20/16	Y	Y	Y	5190
Alive	Hg-02796	4/29/02	M			4/20/16	Y	Y	Y	5105
Dead	Hg-02797	2/15/02	F	Fighting	9/20/13	4/20/16	Y	Y	N	4235
Dead	Hg-02798	6/23/02	F	KFR	2/7/14	4/20/16	Y	Y	Y	4247
Dead	Hg-02799	6/23/02	M	KFR	5/13/14	4/20/16	Y	Y	Y	4342
Dead	Hg-02800	6/23/02	M	Euthanized for illness	12/12/13	4/20/16	Y	Y	N	4190
Dead	Hg-02801	2/8/05	F	KFR	5/13/14	4/20/16	Y	Y	Y	3381
Dead	Hg-02802	2/8/05	F	KFR	5/13/14	4/20/16	Y	Y	Y	3381
Dead	Hg-02803	12/27/07	F	KFR	5/13/14	4/20/16	Y	Y	Y	2329
Dead	Hg-02804	?	F	KFR	5/13/14	4/20/16	N	Y	Y	N/A
Dead	Hg-02805	?	BF	Euthanized for illness	11/26/12	4/20/16	N	Y	N	N/A
Dead	Hg-02806	<1999	M	KFR	5/13/14	4/20/16	N	Y	Y	N/A
Dead	Hg-02807	<1999	F	KFR	5/13/14	4/20/16	N	Y	Y	N/A
Dead	Hg-02808	<1999	F	Fighting	12/12/13	4/20/16	N	Y	N	N/A
Dead	Hg-02809		M	KFR	5/13/14	4/20/16	N	Y	Y	N/A
Dead	Hg-02810		BM	KFR	2/7/14	4/20/16	N	Y	Y	N/A
Dead	Hg-02811	10/22/06	M	Sold	11/29/12	4/20/16	Y	Y	Y	2230
Dead	Hg-02812	5/23/07	F		1/13/12	4/20/16	Y	Y	N	1696
Dead	Hg-02813	11/9/07	M		12/31/09	4/20/16	Y	Y	N	783
Dead	Hg-02814	11/9/07	M		12/31/09	4/20/16	Y	Y	N	783
Dead	Hg-02815	2/4/08	M	KFR	12/31/09	4/20/16	Y	Y	Y	696
Dead	Hg-02816	10/17/08	F	KFR	11/19/11	4/20/16	Y	Y	Y	1128
Dead	Hg-02817	10/17/08	M	KFR	10/28/11	4/20/16	Y	Y	Y	1106
Dead	Hg-02818	10/17/08	F		1/18/13	4/20/16	Y	Y	N	1554
Dead	Hg-02819	6/30/09	M	KFR	10/28/11	4/20/16	Y	Y	Y	850
Dead	Hg-02820	6/30/09	M	KFR	10/28/11	4/20/16	Y	Y	Y	850
Dead	Hg-02821	6/3/10	M	KFR	8/1/12	4/20/16	Y	Y	Y	790
Dead	Hg-02822	06/05	M	Sold	11/29/12	4/20/16	N	Y	Y	N/A
Dead	Hg-02823	06/05	M	Sold	11/29/12	4/20/16	N	Y	Y	N/A
Dead	Hg-02824	5/23/07	F	KFR	5/7/09	4/20/16	Y	Y	Y	715
Dead	Hg-02825	5/23/07	M	KFR	4/17/09	4/20/16	Y	Y	Y	695
Dead	Hg-02826	5/23/07	F		5/5/09	4/20/16	Y	Y	N	713
Dead	Hg-02827	5/23/07	F	KFR	4/17/10	4/20/16	Y	Y	Y	1060
Dead	Hg-02828	5/23/07	M	KFR	4/17/09	4/20/16	Y	Y	Y	695
Dead	Hg-02829	5/23/07	M	KFR	4/16/09	4/20/16	Y	Y	Y	694
Dead	Hg-02830	5/23/07	F	KFR	4/16/09	4/20/16	Y	Y	Y	694
Dead	Hg-02831		BM	KFR	7/6/10	4/20/16	N	Y	Y	N/A
Dead	Hg-02832		BF	Sold	7/6/10	4/20/16	N	Y	Y	N/A
Dead	Hg-02833	1/29/92	BF	KFR	7/19/13	4/20/16	Y	Y	Y	7842
Dead	Hg-02834	1988-1990	M	KFR	7/19/13	4/20/16	N	Y	Y	N/A
Dead	Hg-02835	1988-1990	M	KFR	7/19/13	4/20/16	N	Y	Y	N/A
Dead	Hg-02836	1988-1990	F	KFR	7/1/11	4/20/16	N	Y	Y	N/A
Dead	Hg-02837		M		10/21/10	4/20/16	N	Y	N	N/A
Dead	Hg-02838		BF	Sold	7/6/10	4/20/16	N	Y	Y	N/A
Dead	Hg-02839	3/30/06	M	Sold	1/13/16	4/20/16	Y	Y	Y	3576
Dead	Hg-02840	3/30/06	M	Sold	1/13/16	4/20/16	Y	Y	Y	3576
Dead	Hg-02841	3/30/06	F	Sold	1/13/16	4/20/16	Y	Y	Y	3576
Dead	Hg-02842	3/30/06	F	Sold	1/13/16	4/20/16	Y	Y	Y	3576
Dead	Hg-02843	10/19/06	F	Sold	1/13/16	4/20/16	Y	Y	Y	3373
Dead	Hg-02844	10/19/06	M	Sold	1/13/16	4/20/16	Y	Y	Y	3373
Dead	Hg-02845	10/19/06	BF		8/24/09	4/20/16	Y	Y	N	1040
Dead	Hg-02846	10/19/06	F		7/30/15	4/20/16	Y	Y	N	3206
Dead	Hg-02847	1/17/07	F	Sold	1/13/16	4/20/16	Y	Y	Y	3283
Dead	Hg-02848	3/23/08	M	KFR	12/31/09	4/20/16	Y	Y	Y	648
Dead	Hg-02849	3/23/08	F	KFR	12/31/09	4/20/16	Y	Y	Y	648
Dead	Hg-02850	3/23/08	M	KFR	6/26/13	4/20/16	Y	Y	Y	1921
Dead	Hg-02851	3/23/08	M	KFR	12/31/09	4/20/16	Y	Y	Y	648
Dead	Hg-02852	3/23/08	F	KFR	7/10/14	4/20/16	Y	Y	Y	2300
Dead	Hg-02853	3/23/08	M	KFR	6/26/13	4/20/16	Y	Y	Y	1921
Dead	Hg-02854	3/23/08	F	Sold	1/13/16	4/20/16	Y	Y	Y	2852
Dead	Hg-02855	3/23/08	F	KFR	7/10/14	4/20/16	Y	Y	Y	2300
Dead	Hg-02856	3/23/08	M	KFR	6/26/13	4/20/16	Y	Y	Y	1921
Dead	Hg-02857	11/26/08	F	KFR	7/10/14	4/20/16	Y	Y	Y	2052
Dead	Hg-02858	11/26/08	F	Sold	1/13/16	4/20/16	Y	Y	Y	2604
Dead	Hg-02859	11/26/08	F	Sold	1/13/16	4/20/16	Y	Y	Y	2604
Dead	Hg-02860	11/26/08	M	KFR	6/26/13	4/20/16	Y	Y	Y	1673
Dead	Hg-02861	11/26/08	F	Sold	1/13/16	4/20/16	Y	Y	Y	2604
Dead	Hg-02862	11/26/08	F	Sold	1/13/16	4/20/16	Y	Y	Y	2604
Dead	Hg-02863	11/26/08	F	Sold	1/13/16	4/20/16	Y	Y	Y	2604
Dead	Hg-02864	11/26/08	M	KFR	6/26/13	4/20/16	Y	Y	Y	1673
Dead	Hg-02865	11/26/08	F	KFR	7/10/14	4/20/16	Y	Y	Y	2052
Dead	Hg-02866	5/8/09	F	KFR	6/27/14	4/20/16	Y	Y	Y	1876
Dead	Hg-02867	5/8/09	M	KFR	6/26/13	4/20/16	Y	Y	Y	1510
Dead	Hg-02868	8/27/14	F	Sold	1/13/16	4/20/16	Y	Y	Y	504
Dead	Hg-02869	8/27/14	M	Sold	1/13/16	4/20/16	Y	Y	Y	504
Dead	Hg-02870	8/27/14	F	Sold	1/13/16	4/20/16	Y	Y	Y	504
Dead	Hg-02871	8/27/14	M	Sold	1/13/16	4/20/16	Y	Y	Y	504
Dead	Hg-02872	8/27/14	M	Sold	1/13/16	4/20/16	Y	Y	Y	504
Dead	Hg-02873	8/27/14	F	Sold	1/13/16	4/20/16	Y	Y	Y	504
Dead	Hg-02874	8/27/14	M	Sold	1/13/16	4/20/16	Y	Y	Y	504
Dead	Hg-02875	3/23/07	M	KFR	4/17/09	4/20/16	Y	Y	Y	756
Dead	Hg-02876	5/8/09	M		10/23/09	4/20/16	Y	Y	N	168
Dead	Hg-02877		BM	KFR	5/13/14	4/20/16	N	Y	Y	N/A
Dead	Hg-02878		M			4/20/16	N	N	N	N/A
Alive	Hg-02879	10/27/04	BM			4/20/16	Y	Y	Y	4193
Alive	Hg-02880	10/27/04	M			4/20/16	Y	Y	Y	4193
Alive	Hg-02881	2/22/05	M			4/20/16	Y	Y	Y	4075
Alive	Hg-02882	10/20/05	F			4/20/16	Y	Y	Y	3835
Alive	Hg-02883	3/27/06	M			4/20/16	Y	Y	Y	3677
Alive	Hg-02884	3/27/06	M			4/20/16	Y	Y	Y	3677
Alive	Hg-02885	3/27/06	F			4/20/16	Y	Y	Y	3677
Dead	Hg-02886	3/27/06	F		2/11/12	4/20/16	Y	Y	N	2147
Alive	Hg-02887	6/20/06	M			4/20/16	Y	Y	Y	3592
Alive	Hg-02888	6/20/06	M			4/20/16	Y	Y	Y	3592
Alive	Hg-02889	6/20/06	M			4/20/16	Y	Y	Y	3592
Alive	Hg-02890	6/20/06	F			4/20/16	Y	Y	Y	3592
Alive	Hg-02891	6/20/06	M			4/20/16	Y	Y	Y	3592
Alive	Hg-02892	6/20/06	M			4/20/16	Y	Y	Y	3592
Alive	Hg-02893	9/14/06	M			4/20/16	Y	Y	Y	3506
Alive	Hg-02894	9/14/06	M			4/20/16	Y	Y	Y	3506
Alive	Hg-02895	9/14/06	M			4/20/16	Y	Y	Y	3506
Alive	Hg-02896	9/14/06	M			4/20/16	Y	Y	Y	3506
Alive	Hg-02897	9/14/06	F			4/20/16	Y	Y	Y	3506
Alive	Hg-02898	9/14/06	M			4/20/16	Y	Y	Y	3506
Alive	Hg-02899	9/14/06	M			4/20/16	Y	Y	Y	3506
Alive	Hg-02900	9/14/06	F			4/20/16	Y	Y	Y	3506
Alive	Hg-02901	9/14/06	F			4/20/16	Y	Y	Y	3506
Alive	Hg-02902	9/14/06	M			4/20/16	Y	Y	Y	3506
Alive	Hg-02903	3/23/07	F			4/20/16	Y	Y	Y	3316
Alive	Hg-02904	3/23/07	M			4/20/16	Y	Y	Y	3316
Dead	Hg-02905	6/10/07	M		3/5/11	4/20/16	Y	Y	N	1364
Alive	Hg-02906	6/10/07	M			4/20/16	Y	Y	Y	3237
Dead	Hg-02907	6/10/07	F		7/26/11	4/20/16	Y	Y	N	1507
Alive	Hg-02908	6/10/07	F			4/20/16	Y	Y	Y	3237
Dead	Hg-02909	6/10/07	F	Fighting	7/14/15	4/20/16	Y	Y	N	2956
Dead	Hg-02910	6/10/07	M		5/15/11	4/20/16	Y	Y	N	1435
Dead	Hg-02911	10/16/07	M		12/2/11	4/20/16	Y	Y	N	1508
Alive	Hg-02912	3/23/08	M			4/20/16	Y	Y	Y	2950
Dead	Hg-02913	3/23/08	F		7/21/11	4/20/16	Y	Y	N	1215
Dead	Hg-02914	3/23/08	F	Fighting	2/17/13	4/20/16	Y	Y	N	1792
Alive	Hg-02915	3/23/08	M			4/20/16	Y	Y	Y	2950
Alive	Hg-02916	3/23/08	M			4/20/16	Y	Y	Y	2950
Alive	Hg-02917	3/23/08	M			4/20/16	Y	Y	Y	2950
Dead	Hg-02918	3/23/08	F		9/3/12	4/20/16	Y	Y	N	1625
Alive	Hg-02919	3/23/08	M			4/20/16	Y	Y	Y	2950
Alive	Hg-02920	6/10/08	M			4/20/16	Y	Y	Y	2871
Alive	Hg-02921	6/10/08	M			4/20/16	Y	Y	Y	2871
Dead	Hg-02922	6/10/08	M		6/29/11	4/20/16	Y	Y	N	1114
Alive	Hg-02923	6/10/08	M			4/20/16	Y	Y	Y	2871
Dead	Hg-02924	6/10/08	M		9/3/14	4/20/16	Y	Y	N	2276
Alive	Hg-02925	6/10/08	M			4/20/16	Y	Y	Y	2871
Dead	Hg-02926	6/10/08	M		5/27/11	4/20/16	Y	Y	N	1081
Dead	Hg-02927	6/10/08	F		7/25/12	4/20/16	Y	Y	N	1506
Alive	Hg-02928	6/10/08	M			4/20/16	Y	Y	Y	2871
Alive	Hg-02929	4/23/09	M			4/20/16	Y	Y	Y	2554
Dead	Hg-02930	4/23/09	M		5/3/12	4/20/16	Y	Y	N	1106
Alive	Hg-02931	4/23/09	F			4/20/16	Y	Y	Y	2554
Alive	Hg-02932	4/23/09	F			4/20/16	Y	Y	Y	2554
Alive	Hg-02933	4/23/09	F			4/20/16	Y	Y	Y	2554
Alive	Hg-02934	4/23/09	M			4/20/16	Y	Y	Y	2554
Dead	Hg-02935	4/23/09	F		7/13/11	4/20/16	Y	Y	N	811
Alive	Hg-02936	4/23/09	M			4/20/16	Y	Y	Y	2554
Alive	Hg-02937	7/13/09	M			4/20/16	Y	Y	Y	2473
Alive	Hg-02938	7/13/09	F			4/20/16	Y	Y	Y	2473
Alive	Hg-02939	7/13/09	F			4/20/16	Y	Y	Y	2473
Alive	Hg-02940	7/13/09	M			4/20/16	Y	Y	Y	2473
Alive	Hg-02941	10/1/09	M			4/20/16	Y	Y	Y	2393
Alive	Hg-02942	10/1/09	F			4/20/16	Y	Y	Y	2393
Alive	Hg-02943	10/1/09	M			4/20/16	Y	Y	Y	2393
Alive	Hg-02944	10/1/09	F			4/20/16	Y	Y	Y	2393
Alive	Hg-02945	10/1/09	M			4/20/16	Y	Y	Y	2393
Alive	Hg-02946	10/1/09	M			4/20/16	Y	Y	Y	2393
Alive	Hg-02947	10/1/09	M			4/20/16	Y	Y	Y	2393
Alive	Hg-02948	10/1/09	F			4/20/16	Y	Y	Y	2393
Alive	Hg-02949	12/19/09	F			4/20/16	Y	Y	Y	2314
Alive	Hg-02950	12/19/09	M			4/20/16	Y	Y	Y	2314
Alive	Hg-02951	5/27/10	M			4/20/16	Y	Y	Y	2155
Alive	Hg-02952	5/27/10	M			4/20/16	Y	Y	Y	2155
Alive	Hg-02953	5/27/10	M			4/20/16	Y	Y	Y	2155
Alive	Hg-02954	5/27/10	M			4/20/16	Y	Y	Y	2155
Alive	Hg-02955	5/27/10	M			4/20/16	Y	Y	Y	2155
Dead	Hg-02956	11/3/10	M	Fighting	10/20/14	4/20/16	Y	Y	N	1447
Alive	Hg-02957	1/22/11	F			4/20/16	Y	Y	Y	1915
Alive	Hg-02958	1/22/11	F			4/20/16	Y	Y	Y	1915
Dead	Hg-02959	1/22/11	F		9/13/12	4/20/16	Y	Y	N	600
Alive	Hg-02960	1/22/11	M			4/20/16	Y	Y	Y	1915
Alive	Hg-02961	1/22/11	M			4/20/16	Y	Y	Y	1915
Alive	Hg-02962	1/22/11	F			4/20/16	Y	Y	Y	1915
Alive	Hg-02963	12/31/11	F			4/20/16	Y	Y	Y	1572
Alive	Hg-02964	12/31/11	F			4/20/16	Y	Y	Y	1572
Alive	Hg-02965	12/31/11	M			4/20/16	Y	Y	Y	1572
Alive	Hg-02966	12/31/11	F			4/20/16	Y	Y	Y	1572
Alive	Hg-02967	12/31/11	F			4/20/16	Y	Y	Y	1572
Alive	Hg-02968	12/31/11	F			4/20/16	Y	Y	Y	1572
Alive	Hg-02969	12/31/11	M			4/20/16	Y	Y	Y	1572
Alive	Hg-02970	12/31/11	F			4/20/16	Y	Y	Y	1572
Alive	Hg-02971	12/31/11	M			4/20/16	Y	Y	Y	1572
Alive	Hg-02972	3/23/12	F			4/20/16	Y	Y	Y	1489
Alive	Hg-02973	3/23/12	M			4/20/16	Y	Y	Y	1489
Alive	Hg-02974	3/23/12	M			4/20/16	Y	Y	Y	1489
Alive	Hg-02975	3/23/12	M			4/20/16	Y	Y	Y	1489
Alive	Hg-02976	3/23/12	M			4/20/16	Y	Y	Y	1489
Alive	Hg-02977	3/23/12	M			4/20/16	Y	Y	Y	1489
Alive	Hg-02978	6/9/12	F			4/20/16	Y	Y	Y	1411
Alive	Hg-02979	6/9/12	F			4/20/16	Y	Y	Y	1411
Alive	Hg-02980	6/9/12	M			4/20/16	Y	Y	Y	1411
Alive	Hg-02981	6/9/12	M			4/20/16	Y	Y	Y	1411
Alive	Hg-02982	6/9/12	M			4/20/16	Y	Y	Y	1411
Alive	Hg-02983	6/9/12	M			4/20/16	Y	Y	Y	1411
Alive	Hg-02984	6/9/12	M			4/20/16	Y	Y	Y	1411
Alive	Hg-02985	6/9/12	F			4/20/16	Y	Y	Y	1411
Alive	Hg-02986	5/29/14	M			4/20/16	Y	Y	Y	692
Alive	Hg-02987	5/29/14	F			4/20/16	Y	Y	Y	692
Alive	Hg-02988	5/29/14	M			4/20/16	Y	Y	Y	692
Alive	Hg-02989	5/29/14	M			4/20/16	Y	Y	Y	692
Dead	Hg-02990	5/29/14	M		1/12/15	4/20/16	Y	Y	N	228
Alive	Hg-02991	5/29/14	M			4/20/16	Y	Y	Y	692
Alive	Hg-02992	5/29/14	M			4/20/16	Y	Y	Y	692
Alive	Hg-02993	8/17/14	M			4/20/16	Y	Y	Y	612
Alive	Hg-02994	8/17/14	M			4/20/16	Y	Y	Y	612
Alive	Hg-02995	8/17/14	F			4/20/16	Y	Y	Y	612
Alive	Hg-02996	8/17/14	M			4/20/16	Y	Y	Y	612
Alive	Hg-02997	8/17/14	M			4/20/16	Y	Y	Y	612
Alive	Hg-02998	8/17/14	M			4/20/16	Y	Y	Y	612
Alive	Hg-02999	5/14/15	F			4/20/16	Y	Y	Y	342
[truncated: 1,849 more rows]
