# Supplementary material for: Naked mole-rat mortality rates defy Gompertzian laws by not increasing with age
Source: eLife. 2018 Jan 24;7:e31157. doi: 10.7554/eLife.31157 (PMC5783610; doi:10.7554/eLife.31157)
Supplement: Supplementary file 2. — This is a comma-separated text file with 5 columns. Column 1 (‘DeathOrCen’) indicates if the given row provides hazard for either death (‘D’) or censorship (‘C’) events. Column 2 (‘Breeder’) indicates whether the row provides hazard for breeders (yes; ‘Y’) or non-breeders (no; ‘N’). Column 3 (‘Start’) indicates the first day to which the hazard from that row should be applied. Column 4 (‘Finish’) indicates the day on which the hazard from that row should stop being applied (or ‘(end)’ if the value should be applied indefinitely). Column 5 (‘Hazard/day’) gives the per-day probability (hazard) of the event described in column 1 occurring for the animal described in column 2. [file elife-31157-supp2.csv]

DeathOrCen	Breeder	Start	Finish	Hazard/day
D	Y	183	(end)	1.438145367e-05
D	N	183	400	0.0001208800673
D	N	400	(end)	9.413204372e-05
C	Y	183	2000	7.357859531e-05
C	Y	2000	(end)	0.0004375684656
C	N	183	250	6.552006552e-05
C	N	250	400	0.0002007951487
C	N	400	550	0.0003201570904
C	N	550	700	0.0003977611728
C	N	700	850	0.0004154935691
C	N	850	1000	0.0003222496974
C	N	1000	1250	0.0002882247474
C	N	1250	1500	0.0004589480528
C	N	1500	1750	0.0007171149568
C	N	1750	2000	0.0008400869737
C	N	2000	2250	0.0011340737616
C	N	2250	2500	0.0019667045234
C	N	2500	(end)	0.0011898877844
