# Supplementary material for: Naked mole-rat mortality rates defy Gompertzian laws by not increasing with age
Source: eLife. 2018 Jan 24;7:e31157. doi: 10.7554/eLife.31157 (PMC5783610; doi:10.7554/eLife.31157)
Supplement: Supplementary file 3. — These simulations were run as described in Methods, with a starting population of 1374 non-breeders. One hundred simulations were run. This is a comma-separated text file with 4 columns. Each row in the file contains data for one simulated animal. Column 1 (‘Sim’) indicates which of the 100 simulations the animal was a part. Column 2 (‘Br’) indicates breeding status (‘Y’ for breeders, ‘N’ for non-breeders). Column 3 (‘Ls’) indicates the lifespan of the animal, in days. Column 4 (‘Cen’) indicates whether the animal’s lifespan ended with censorship or death (‘Y’ for censorship, ‘N’ for death). [file elife-31157-supp3.csv]

Sim	Br	Ls	Cen
1	N	2027	Y
1	N	896	Y
1	N	2318	Y
1	N	876	Y
1	N	2303	Y
1	N	4657	Y
1	N	1973	N
1	N	3386	N
1	N	2831	N
1	N	1637	Y
1	N	2772	Y
1	N	1317	Y
1	N	313	Y
1	N	1516	Y
1	N	1204	N
1	N	2731	Y
1	N	620	Y
1	N	2982	Y
1	N	1674	Y
1	N	2270	Y
1	N	1342	Y
1	N	676	N
1	N	1263	Y
1	N	2188	Y
1	N	904	Y
1	N	919	Y
1	N	1882	Y
1	N	980	Y
1	N	417	Y
1	N	640	Y
1	N	2411	Y
1	N	2101	Y
1	N	2386	Y
1	N	271	N
1	N	1431	Y
1	N	2120	Y
1	N	1834	Y
1	N	794	Y
1	N	1474	Y
1	N	1827	Y
1	N	2343	Y
1	N	1950	Y
1	N	266	Y
1	N	1922	Y
1	N	4675	Y
1	N	2134	Y
1	N	1575	N
1	N	499	Y
1	N	2247	Y
1	N	717	Y
1	N	1179	Y
1	N	1003	N
1	N	980	N
1	N	394	N
1	N	2462	Y
1	N	1294	Y
1	N	986	N
1	N	214	Y
1	N	2654	Y
1	N	748	Y
1	N	1426	Y
1	N	3898	Y
1	N	3766	Y
1	N	1264	N
1	N	1321	N
1	N	1018	Y
1	N	3813	Y
1	N	2354	Y
1	N	2195	Y
1	N	913	Y
1	N	1013	Y
1	N	1031	Y
1	N	902	N
1	N	991	N
1	N	3065	Y
1	N	2256	Y
1	N	1275	Y
1	N	1775	Y
1	N	1460	Y
1	N	881	Y
1	N	2315	N
1	N	1157	Y
1	N	873	Y
1	N	643	N
1	N	2886	Y
1	N	2322	Y
1	N	1065	Y
1	N	1842	Y
1	N	3934	Y
1	N	2181	N
1	N	255	N
1	N	854	Y
1	N	693	Y
1	N	339	Y
1	N	1662	Y
1	N	2055	Y
1	N	826	Y
1	N	1668	Y
1	N	956	Y
1	N	2297	Y
1	N	2020	Y
1	N	1930	Y
1	N	2927	Y
1	N	561	Y
1	N	703	Y
1	N	557	Y
1	N	3090	Y
1	N	313	N
1	N	1134	Y
1	N	3534	Y
1	N	2407	Y
1	N	454	Y
1	N	2209	Y
1	N	359	Y
1	N	2472	Y
1	N	1999	Y
1	N	2306	Y
1	N	2198	Y
1	N	1902	Y
1	N	645	Y
1	N	542	N
1	N	3072	Y
1	N	658	Y
1	N	392	Y
1	N	1268	Y
1	N	1305	Y
1	N	2981	Y
1	N	341	Y
1	N	274	N
1	N	2293	Y
1	N	1821	Y
1	N	1692	Y
1	N	671	Y
1	N	1239	Y
1	N	833	N
1	N	1180	N
1	N	1473	Y
1	N	1016	Y
1	N	1194	Y
1	N	2106	Y
1	N	1317	Y
1	N	1924	Y
1	N	1592	N
1	N	2340	Y
1	N	5794	Y
1	N	1289	Y
1	N	2037	Y
1	N	1988	Y
1	N	4809	Y
1	N	1955	Y
1	N	849	Y
1	N	2537	Y
1	N	890	N
1	N	4575	Y
1	N	3455	Y
1	N	1697	Y
1	N	462	N
1	N	2974	Y
1	N	1224	Y
1	N	2085	Y
1	N	353	Y
1	N	1570	N
1	N	1746	Y
1	N	631	Y
1	N	1352	Y
1	N	2814	Y
1	N	1961	Y
1	N	1855	N
1	N	2003	N
1	N	2851	Y
1	N	1086	Y
1	N	2746	Y
1	N	781	Y
1	N	1854	Y
1	N	1006	Y
1	N	856	N
1	N	1273	Y
1	N	1383	N
1	N	2448	Y
1	N	2416	Y
1	N	1970	Y
1	N	377	N
1	N	468	Y
1	N	1629	Y
1	N	1711	N
1	N	4090	Y
1	N	1820	Y
1	N	1728	Y
1	N	1126	N
1	N	1564	Y
1	N	1943	Y
1	N	1355	Y
1	N	659	Y
1	N	2330	Y
1	N	701	Y
1	N	1609	Y
1	N	3157	Y
1	N	1860	Y
1	N	5581	Y
1	N	1569	Y
1	N	1753	Y
1	N	1387	Y
1	N	993	Y
1	N	3008	Y
1	N	1855	Y
1	N	5045	Y
1	N	727	Y
1	N	615	N
1	N	491	Y
1	N	1597	Y
1	N	3565	Y
1	N	1791	Y
1	N	856	N
1	N	2959	N
1	N	596	Y
1	N	664	N
1	N	1746	Y
1	N	509	N
1	N	3436	Y
1	N	1141	N
1	N	2710	Y
1	N	416	Y
1	N	2334	Y
1	N	3245	Y
1	N	986	Y
1	N	1637	Y
1	N	2311	Y
1	N	479	Y
1	N	1845	Y
1	N	1456	N
1	N	257	Y
1	N	533	N
1	N	2672	Y
1	N	2257	Y
1	N	858	Y
1	N	804	Y
1	N	212	Y
1	N	6709	Y
1	N	1217	Y
1	N	1611	Y
1	N	328	Y
1	N	1508	Y
1	N	1856	Y
1	N	666	Y
1	N	2496	Y
1	N	787	Y
1	N	1732	Y
1	N	515	N
1	N	2293	Y
1	N	4453	Y
1	N	338	N
1	N	1538	Y
1	N	2788	Y
1	N	2250	Y
1	N	2356	Y
1	N	290	N
1	N	1950	Y
1	N	2103	Y
1	N	1954	Y
1	N	1908	N
1	N	2286	Y
1	N	2429	Y
1	N	1051	N
1	N	1204	Y
1	N	426	Y
1	N	1403	N
1	N	1860	N
1	N	1440	Y
1	N	2725	Y
1	N	5297	Y
1	N	674	Y
1	N	405	Y
1	N	254	N
1	N	2313	Y
1	N	1958	Y
1	N	676	N
1	N	1181	N
1	N	1286	Y
1	N	1359	Y
1	N	1327	Y
1	N	1963	Y
1	N	1866	Y
1	N	1390	N
1	N	1326	Y
1	N	549	N
1	N	3488	Y
1	N	1734	Y
1	N	629	Y
1	N	2185	Y
1	N	2404	Y
1	N	557	Y
1	N	421	N
1	N	1838	Y
1	N	1241	Y
1	N	1289	Y
1	N	215	N
1	N	2311	Y
1	N	199	N
1	N	2276	Y
1	N	2057	Y
1	N	1177	N
1	N	1489	Y
1	N	2590	Y
1	N	657	N
1	N	678	N
1	N	1710	Y
1	N	2929	Y
1	N	1454	Y
1	N	612	Y
1	N	2057	Y
1	N	1224	Y
1	N	2283	Y
1	N	482	Y
1	N	1510	Y
1	N	353	Y
1	N	1305	Y
1	N	2317	Y
1	N	2312	Y
1	N	1288	Y
1	N	2578	Y
1	N	2291	N
1	N	320	Y
1	N	2153	Y
1	N	2222	Y
1	N	898	Y
1	N	2825	Y
1	N	5451	Y
1	N	1001	Y
1	N	499	Y
1	N	4703	Y
1	N	1295	Y
1	N	872	N
1	N	2733	Y
1	N	336	Y
1	N	1947	Y
1	N	3181	Y
1	N	608	Y
1	N	2498	Y
1	N	2430	Y
1	N	1809	Y
1	N	1560	Y
1	N	2250	Y
1	N	489	Y
1	N	838	Y
1	N	1697	Y
1	N	1443	Y
1	N	1622	N
1	N	3678	Y
1	N	1334	N
1	N	3090	Y
1	N	1795	Y
1	N	2357	Y
1	N	1765	Y
1	N	1880	Y
1	N	204	Y
1	N	3041	Y
1	N	3254	Y
1	N	4802	Y
1	N	2379	Y
1	N	3369	Y
1	N	274	Y
1	N	261	Y
1	N	2295	N
1	N	2293	Y
1	N	1667	Y
1	N	689	Y
1	N	1596	Y
1	N	1423	Y
1	N	2670	Y
1	N	4530	Y
1	N	1180	Y
1	N	2417	Y
1	N	1250	Y
1	N	320	N
1	N	1831	Y
1	N	2066	Y
1	N	3522	Y
1	N	400	N
1	N	2559	Y
1	N	2340	Y
1	N	1940	Y
1	N	319	Y
1	N	1405	Y
1	N	738	Y
1	N	739	N
1	N	2205	N
1	N	3188	Y
1	N	2395	Y
1	N	753	Y
1	N	1951	Y
1	N	1895	Y
1	N	1809	Y
1	N	1348	Y
1	N	728	Y
1	N	1674	Y
1	N	1860	Y
1	N	1047	Y
1	N	2327	Y
1	N	1426	N
1	N	1704	Y
1	N	2381	Y
1	N	1800	N
1	N	239	N
1	N	357	Y
1	N	2615	Y
1	N	1083	Y
1	N	1939	Y
1	N	3299	Y
1	N	1630	Y
1	N	3027	Y
1	N	2388	Y
1	N	2381	Y
1	N	2645	Y
1	N	1361	Y
1	N	505	Y
1	N	1561	N
1	N	818	Y
1	N	2232	Y
1	N	1417	Y
1	N	2099	Y
1	N	1897	Y
1	N	1287	Y
1	N	2580	Y
1	N	1322	Y
1	N	4577	Y
1	N	887	Y
1	N	3609	Y
1	N	414	Y
1	N	789	Y
1	N	4491	N
1	N	318	Y
1	N	443	Y
1	N	699	Y
1	N	3451	N
1	N	1577	N
1	N	3656	Y
1	N	4336	Y
1	N	2471	Y
1	N	2206	Y
1	N	1644	N
1	N	4121	Y
1	N	292	N
1	N	292	Y
1	N	1283	Y
1	N	2329	Y
1	N	1103	Y
1	N	1399	Y
1	N	550	Y
1	N	2254	Y
1	N	2336	Y
1	N	1942	Y
1	N	735	Y
1	N	2176	Y
1	N	1983	N
1	N	509	Y
1	N	1727	Y
1	N	582	Y
1	N	1609	Y
1	N	3209	Y
1	N	2379	Y
1	N	1640	Y
1	N	2265	Y
1	N	1693	Y
1	N	3178	Y
1	N	1599	Y
1	N	1295	N
1	N	1534	Y
1	N	1388	Y
1	N	1352	Y
1	N	1442	Y
1	N	602	Y
1	N	752	N
1	N	710	Y
1	N	918	Y
1	N	4305	N
1	N	1470	Y
1	N	788	Y
1	N	1602	Y
1	N	2567	N
1	N	943	Y
1	N	731	Y
1	N	1949	Y
1	N	3721	N
1	N	2617	Y
1	N	1113	Y
1	N	2682	Y
1	N	1321	Y
1	N	816	Y
1	N	755	Y
1	N	2402	Y
1	N	2581	Y
1	N	417	Y
1	N	2230	Y
1	N	2958	Y
1	N	3246	Y
1	N	952	N
1	N	1549	Y
1	N	1382	Y
1	N	2499	Y
1	N	1169	Y
1	N	1986	Y
1	N	2139	Y
1	N	887	Y
1	N	2284	Y
1	N	210	N
1	N	2122	Y
1	N	289	Y
1	N	938	Y
1	N	1165	Y
1	N	2101	Y
1	N	1718	Y
1	N	2430	Y
1	N	1028	Y
1	N	1628	Y
1	N	2355	Y
1	N	2499	Y
1	N	4121	Y
1	N	956	N
1	N	4216	Y
1	N	2440	Y
1	N	298	N
1	N	1913	Y
1	N	501	Y
1	N	1987	Y
1	N	2489	Y
1	N	1949	Y
1	N	1047	Y
1	N	2940	Y
1	N	1671	Y
1	N	1544	Y
1	N	1944	Y
1	N	2926	Y
1	N	3064	Y
1	N	1984	Y
1	N	2995	Y
1	N	2185	Y
1	N	418	Y
1	N	3231	Y
1	N	2266	Y
1	N	1544	Y
1	N	808	Y
1	N	1205	Y
1	N	665	N
1	N	1521	N
1	N	2095	Y
1	N	237	N
1	N	2001	Y
1	N	259	N
1	N	1926	Y
1	N	634	Y
1	N	313	Y
1	N	1566	Y
1	N	590	Y
1	N	2848	Y
1	N	1381	Y
1	N	504	Y
1	N	2359	Y
1	N	2822	Y
1	N	514	Y
1	N	583	Y
1	N	2272	N
1	N	377	Y
1	N	511	Y
1	N	1674	Y
1	N	863	N
1	N	2018	Y
1	N	643	Y
1	N	1554	Y
1	N	382	Y
1	N	788	Y
1	N	2620	Y
1	N	2283	Y
1	N	2457	Y
1	N	2297	Y
1	N	1800	Y
1	N	3152	Y
1	N	1143	Y
1	N	2194	Y
1	N	419	N
1	N	1351	Y
1	N	2422	Y
1	N	2080	Y
1	N	2028	Y
1	N	2218	Y
1	N	883	Y
1	N	2815	Y
1	N	448	Y
1	N	460	Y
1	N	1456	Y
1	N	2415	Y
1	N	1707	N
1	N	226	N
1	N	2355	Y
1	N	1937	Y
1	N	1673	Y
1	N	1547	Y
1	N	347	Y
1	N	974	Y
1	N	798	Y
1	N	1589	Y
1	N	808	Y
1	N	5225	Y
1	N	4347	Y
1	N	1150	Y
1	N	2118	Y
1	N	952	Y
1	N	762	Y
1	N	429	N
1	N	3083	Y
1	N	899	N
1	N	1315	Y
1	N	2130	Y
1	N	726	N
1	N	1579	Y
1	N	311	Y
1	N	2551	Y
1	N	2394	Y
1	N	547	Y
1	N	753	Y
1	N	2079	Y
1	N	2138	Y
1	N	1907	Y
1	N	1070	Y
1	N	261	Y
1	N	2758	Y
1	N	2337	Y
1	N	705	Y
1	N	681	Y
1	N	1914	Y
1	N	1895	Y
1	N	654	Y
1	N	5090	Y
1	N	2395	Y
1	N	1713	Y
1	N	2056	Y
1	N	1294	Y
1	N	616	Y
1	N	1792	Y
1	N	992	N
1	N	2409	N
1	N	2047	Y
1	N	2432	Y
1	N	1364	Y
1	N	1424	N
1	N	2343	Y
1	N	2477	Y
1	N	3044	Y
1	N	731	Y
1	N	3380	Y
1	N	5803	Y
1	N	2573	Y
1	N	1593	Y
1	N	2930	Y
1	N	1687	N
1	N	843	Y
1	N	3166	Y
1	N	805	Y
1	N	2782	Y
1	N	1075	N
1	N	2373	Y
1	N	465	Y
1	N	790	Y
1	N	3833	Y
1	N	3423	Y
1	N	661	Y
1	N	2472	Y
1	N	1345	Y
1	N	3015	Y
1	N	255	N
1	N	2079	Y
1	N	749	Y
1	N	935	Y
1	N	1639	Y
1	N	2460	Y
1	N	608	Y
1	N	550	N
1	N	1541	Y
1	N	396	N
1	N	1990	Y
1	N	1669	Y
1	N	1206	N
1	N	1950	Y
1	N	790	Y
1	N	841	Y
1	N	1706	Y
1	N	328	Y
1	N	2614	N
1	N	1596	Y
1	N	557	Y
1	N	1975	Y
1	N	3704	Y
1	N	1253	Y
1	N	2582	Y
1	N	1209	Y
1	N	2052	Y
1	N	1107	Y
1	N	2688	Y
1	N	1265	Y
1	N	1113	N
1	N	1043	Y
1	N	722	N
1	N	1261	Y
1	N	3155	Y
1	N	489	Y
1	N	907	Y
1	N	3593	Y
1	N	520	Y
1	N	1737	Y
1	N	1804	Y
1	N	2095	Y
1	N	1406	Y
1	N	1059	Y
1	N	698	N
1	N	1362	Y
1	N	1393	Y
1	N	1698	Y
1	N	1056	Y
1	N	2047	Y
1	N	3945	Y
1	N	1254	Y
1	N	1325	Y
1	N	1054	Y
1	N	1781	Y
1	N	679	Y
1	N	2203	Y
1	N	1764	Y
1	N	3129	Y
1	N	585	Y
1	N	1848	Y
1	N	847	Y
1	N	1398	N
1	N	413	Y
1	N	770	Y
1	N	2221	Y
1	N	2356	Y
1	N	1999	Y
1	N	2328	Y
1	N	3153	Y
1	N	637	Y
1	N	3956	Y
1	N	2742	Y
1	N	4909	Y
1	N	1530	N
1	N	1965	Y
1	N	400	Y
1	N	1295	Y
1	N	2355	Y
1	N	2880	Y
1	N	2296	Y
1	N	2155	Y
1	N	1602	Y
1	N	621	Y
1	N	2344	Y
1	N	3756	Y
1	N	1559	Y
1	N	1877	N
1	N	777	N
1	N	2134	N
1	N	427	Y
1	N	1102	Y
1	N	1620	Y
1	N	448	Y
1	N	3201	Y
1	N	1278	N
1	N	481	Y
1	N	1457	Y
1	N	3059	Y
1	N	955	Y
1	N	1285	Y
1	N	2403	Y
1	N	3616	Y
1	N	3018	Y
1	N	766	Y
1	N	826	Y
1	N	449	Y
1	N	725	N
1	N	1189	Y
1	N	892	Y
1	N	2167	Y
1	N	1542	Y
1	N	1146	Y
1	N	1669	Y
1	N	200	N
1	N	1861	Y
1	N	702	Y
1	N	1403	Y
1	N	2444	Y
1	N	1706	N
1	N	2441	Y
1	N	1474	Y
1	N	949	Y
1	N	1602	Y
1	N	214	N
1	N	1452	Y
1	N	1179	N
1	N	2041	N
1	N	1955	N
1	N	1370	Y
1	N	382	Y
1	N	214	Y
1	N	1417	N
1	N	975	Y
1	N	369	N
1	N	2193	Y
1	N	915	N
1	N	4124	Y
1	N	2061	Y
1	N	2334	Y
1	N	1039	N
1	N	2287	Y
1	N	3085	Y
1	N	1732	Y
1	N	2398	Y
1	N	744	Y
1	N	2527	Y
1	N	3570	Y
1	N	1590	Y
1	N	1153	N
1	N	2289	Y
1	N	1568	Y
1	N	3073	Y
1	N	1379	Y
1	N	2340	Y
1	N	453	N
1	N	2438	Y
1	N	1012	Y
1	N	588	Y
1	N	315	Y
1	N	546	Y
1	N	334	Y
1	N	2315	Y
1	N	377	N
1	N	2504	Y
1	N	522	Y
1	N	2915	Y
1	N	2518	Y
1	N	1810	Y
1	N	1575	Y
1	N	1214	N
1	N	809	Y
1	N	198	N
1	N	1904	Y
1	N	466	N
1	N	987	Y
1	N	2377	Y
1	N	1600	Y
1	N	729	N
1	N	1391	N
1	N	2627	Y
1	N	377	N
1	N	770	Y
1	N	1260	Y
1	N	1398	Y
1	N	3518	Y
1	N	3215	Y
1	N	2934	Y
1	N	701	Y
1	N	1229	Y
1	N	2873	Y
1	N	2390	Y
1	N	1767	Y
1	N	1688	Y
1	N	2140	Y
1	N	828	N
1	N	2716	Y
1	N	2259	Y
1	N	2097	Y
1	N	1849	Y
1	N	2162	Y
1	N	305	Y
1	N	1807	Y
1	N	2361	Y
1	N	1986	Y
1	N	1924	Y
1	N	2250	Y
1	N	2324	Y
1	N	3225	Y
1	N	2383	Y
1	N	2461	Y
1	N	2438	Y
1	N	1726	Y
1	N	891	Y
1	N	2526	Y
1	N	2335	Y
1	N	1803	Y
1	N	1609	Y
1	N	1227	Y
1	N	2061	Y
1	N	1990	Y
1	N	2176	Y
1	N	2512	Y
1	N	3046	Y
1	N	2525	Y
1	N	1290	Y
1	N	327	Y
1	N	1871	Y
1	N	2323	Y
1	N	2271	Y
1	N	738	Y
1	N	600	Y
1	N	1533	Y
1	N	1135	Y
1	N	2162	Y
1	N	2140	Y
1	N	641	Y
1	N	1433	Y
1	N	993	Y
1	N	1548	Y
1	N	596	Y
1	N	2773	Y
1	N	2058	Y
1	N	1484	N
1	N	3342	Y
1	N	2449	Y
1	N	584	N
1	N	4202	Y
1	N	996	Y
1	N	2280	Y
1	N	895	N
1	N	796	Y
1	N	2374	Y
1	N	2219	Y
1	N	1271	Y
1	N	937	Y
1	N	184	Y
1	N	1832	N
1	N	2345	Y
1	N	1270	Y
1	N	1473	N
1	N	669	N
1	N	1150	Y
1	N	1188	Y
1	N	1333	Y
1	N	2965	N
1	N	187	N
1	N	504	Y
1	N	2904	Y
1	N	523	Y
1	N	2356	Y
1	N	822	N
1	N	1516	Y
1	N	1555	Y
1	N	1523	Y
1	N	357	N
1	N	2474	Y
1	N	1153	Y
1	N	659	Y
1	N	1919	Y
1	N	2924	Y
1	N	1945	Y
1	N	1011	Y
1	N	668	Y
1	N	2015	Y
1	N	2502	Y
1	N	2124	Y
1	N	1288	Y
1	N	754	Y
1	N	2340	Y
1	N	4180	Y
1	N	1302	Y
1	N	1348	Y
1	N	2742	Y
1	N	3896	Y
1	N	663	Y
1	N	2011	Y
1	N	3740	Y
1	N	1878	Y
1	N	3049	Y
1	N	2930	Y
1	N	2784	N
1	N	2258	Y
1	N	1317	N
1	N	222	Y
1	N	1446	Y
1	N	212	N
1	N	419	Y
1	N	578	Y
1	N	1671	Y
1	N	1525	Y
1	N	1777	Y
1	N	305	N
1	N	2317	Y
1	N	3000	Y
1	N	2547	Y
1	N	5197	Y
1	N	3274	Y
1	N	2472	Y
1	N	2455	Y
1	N	649	Y
1	N	1061	Y
1	N	1829	N
1	N	2243	Y
1	N	805	Y
1	N	817	N
1	N	1705	Y
1	N	2064	Y
1	N	564	Y
1	N	2161	Y
1	N	1789	Y
1	N	677	Y
1	N	1180	Y
1	N	1072	Y
1	N	254	Y
1	N	3961	Y
1	N	673	Y
1	N	1090	N
1	N	750	Y
1	N	317	N
1	N	668	Y
1	N	946	Y
1	N	627	N
1	N	1854	Y
1	N	766	Y
1	N	2418	Y
1	N	1288	Y
1	N	2860	N
1	N	1494	Y
1	N	1285	Y
1	N	1821	N
1	N	1915	Y
1	N	1510	Y
1	N	671	Y
1	N	3665	Y
1	N	1155	Y
1	N	3581	Y
1	N	1138	N
1	N	827	Y
1	N	1901	Y
1	N	220	N
1	N	2226	Y
1	N	701	Y
1	N	3990	Y
1	N	506	Y
1	N	2228	Y
1	N	1900	Y
1	N	2187	Y
1	N	500	Y
1	N	494	Y
1	N	924	Y
1	N	472	Y
1	N	3704	Y
1	N	847	N
1	N	2375	Y
1	N	1453	Y
1	N	2181	Y
1	N	2223	Y
1	N	1696	Y
1	N	2136	N
1	N	939	N
1	N	759	N
1	N	663	Y
1	N	3694	Y
1	N	2990	Y
1	N	1954	N
1	N	2139	Y
1	N	1834	Y
1	N	2344	Y
1	N	2495	Y
1	N	2698	Y
1	N	2090	Y
1	N	406	N
1	N	2235	Y
1	N	3136	Y
1	N	300	N
1	N	1823	Y
1	N	2451	Y
1	N	1983	Y
1	N	586	Y
1	N	1813	Y
1	N	796	Y
1	N	1832	Y
1	N	1729	Y
1	N	1680	Y
1	N	686	Y
1	N	523	Y
1	N	871	Y
1	N	2894	Y
1	N	1059	N
1	N	2487	Y
1	N	1127	Y
1	N	1663	Y
1	N	2059	Y
1	N	2016	N
1	N	529	N
1	N	305	N
1	N	796	Y
1	N	720	Y
1	N	810	Y
1	N	2441	Y
1	N	1668	Y
1	N	3675	Y
1	N	1537	Y
1	N	2047	Y
1	N	1643	Y
1	N	1929	Y
1	N	1494	Y
1	N	1031	N
1	N	1993	Y
1	N	513	Y
1	N	2274	Y
1	N	1462	Y
1	N	2043	Y
1	N	353	Y
1	N	1408	N
1	N	505	N
1	N	2422	Y
1	N	819	Y
1	N	2073	Y
1	N	1136	Y
1	N	363	Y
1	N	2584	Y
1	N	447	Y
1	N	659	Y
1	N	292	Y
1	N	817	N
1	N	411	Y
1	N	1667	Y
1	N	368	N
1	N	3068	Y
1	N	4575	Y
1	N	812	Y
1	N	2041	Y
1	N	3172	Y
1	N	513	Y
1	N	2128	Y
1	N	1762	Y
1	N	849	Y
1	N	2171	N
1	N	521	Y
1	N	2558	Y
1	N	3188	Y
1	N	2308	Y
1	N	2249	Y
1	N	3730	Y
1	N	1950	Y
1	N	1602	Y
1	N	2685	Y
1	N	2375	Y
1	N	1316	N
1	N	1318	Y
1	N	1709	Y
1	N	873	Y
1	N	403	Y
1	N	754	Y
1	N	2191	Y
1	N	687	N
1	N	1314	Y
1	N	2976	Y
1	N	497	Y
1	N	1752	Y
1	N	669	Y
1	N	2962	Y
1	N	784	Y
1	N	2424	N
1	N	3565	Y
1	N	2109	Y
1	N	932	Y
1	N	1527	Y
1	N	2461	Y
1	N	1590	Y
1	N	269	Y
1	N	2618	Y
1	N	1373	Y
1	N	775	N
1	N	3265	Y
1	N	323	Y
1	N	1497	Y
1	N	2174	Y
1	N	1667	Y
1	N	2205	Y
1	N	1952	Y
1	N	1135	Y
1	N	2002	Y
1	N	814	Y
1	N	1970	Y
1	N	737	Y
1	N	4691	Y
1	N	411	N
1	N	564	Y
1	N	847	Y
1	N	698	N
1	N	2445	N
1	N	746	Y
1	N	484	Y
1	N	1983	Y
1	N	2472	Y
1	N	1735	Y
1	N	818	Y
1	N	2588	Y
1	N	2423	Y
1	N	403	Y
1	N	1742	Y
1	N	634	Y
1	N	2513	Y
1	N	3862	Y
1	N	1526	Y
1	N	2501	Y
1	N	1666	N
1	N	555	N
1	N	1275	Y
1	N	1777	Y
1	N	1470	Y
1	N	742	Y
1	N	1363	Y
1	N	2071	Y
1	N	1743	Y
1	N	406	Y
1	N	1808	Y
1	N	748	Y
1	N	3382	Y
1	N	533	Y
1	N	314	N
1	N	1942	Y
1	N	856	N
1	N	2263	Y
1	N	1401	Y
1	N	2765	Y
1	N	2116	Y
1	N	757	Y
1	N	425	Y
1	N	1108	N
1	N	1079	Y
1	N	2714	Y
1	N	2389	Y
1	N	395	Y
1	N	484	Y
1	N	667	Y
1	N	298	Y
1	N	1963	Y
1	N	1050	Y
1	N	1188	N
1	N	466	Y
1	N	1646	Y
1	N	2435	Y
1	N	2651	Y
1	N	2383	Y
1	N	2379	Y
1	N	1714	Y
1	N	2265	Y
1	N	1524	Y
1	N	603	Y
1	N	2279	Y
1	N	2090	Y
1	N	741	Y
1	N	1054	Y
1	N	565	Y
1	N	2236	Y
1	N	1144	N
1	N	1774	Y
1	N	1562	Y
1	N	1521	Y
1	N	1910	N
1	N	1183	Y
1	N	487	N
1	N	1522	Y
1	N	2306	Y
1	N	218	Y
1	N	2163	Y
1	N	1096	Y
1	N	2271	Y
1	N	1251	N
1	N	1947	Y
1	N	2282	Y
1	N	1536	Y
1	N	4966	Y
1	N	1499	Y
1	N	2040	Y
1	N	2722	Y
1	N	1148	Y
1	N	1786	Y
1	N	399	Y
1	N	2280	Y
1	N	318	N
1	N	1738	Y
1	N	1304	N
1	N	720	Y
1	N	561	N
1	N	1817	Y
1	N	1533	N
1	N	489	Y
1	N	735	Y
1	N	1762	Y
1	N	1726	Y
1	N	2189	Y
1	N	3475	N
1	N	1009	N
1	N	1780	Y
1	N	1191	Y
1	N	1816	N
1	N	2648	Y
1	N	2190	Y
1	N	1439	Y
1	N	1768	Y
1	N	2024	Y
1	N	1422	Y
1	N	5456	Y
1	N	2689	Y
1	N	2172	N
1	N	4247	N
1	N	2345	Y
1	N	1569	Y
1	N	1531	Y
1	N	3031	Y
1	N	1786	Y
1	N	880	Y
1	N	938	Y
1	N	1628	N
1	N	637	Y
1	N	1960	Y
1	N	2465	Y
1	N	811	Y
1	N	271	Y
1	N	2575	Y
1	N	5494	Y
1	N	650	Y
1	N	3700	Y
1	N	640	Y
1	N	2531	Y
1	N	2720	Y
1	N	1227	Y
1	N	1257	Y
1	N	557	Y
1	N	1179	Y
1	N	980	N
1	N	2675	Y
1	N	2867	Y
1	N	2217	Y
1	N	2990	Y
1	N	2775	Y
1	N	1692	Y
1	N	1857	Y
1	N	1692	Y
1	N	2505	Y
1	N	1094	Y
1	N	2504	Y
1	N	2842	Y
1	N	2749	Y
1	N	2042	Y
1	N	2389	Y
1	N	919	Y
1	N	1817	Y
1	N	1122	Y
1	N	3447	Y
1	N	543	Y
1	N	1303	Y
1	N	297	Y
1	N	963	Y
1	N	2015	Y
1	N	1703	Y
1	N	706	Y
1	N	1651	N
1	N	2279	N
1	N	1886	Y
1	N	2036	Y
1	N	1460	Y
1	N	934	Y
1	N	2155	Y
1	N	1264	Y
1	N	768	Y
1	N	410	Y
1	N	253	Y
1	N	3589	Y
1	N	1263	N
1	N	571	Y
1	N	979	Y
1	N	425	N
1	N	1718	Y
1	N	649	N
1	N	2434	Y
1	N	1387	Y
1	N	1161	Y
1	N	445	Y
1	N	3526	N
1	N	940	Y
2	N	3154	Y
2	N	609	Y
2	N	1969	Y
2	N	620	N
2	N	1181	N
2	N	2005	Y
2	N	2166	Y
2	N	1403	Y
2	N	359	Y
2	N	1755	Y
2	N	523	Y
2	N	450	N
2	N	1231	Y
2	N	1009	Y
2	N	2306	Y
2	N	2021	Y
2	N	2226	Y
2	N	1602	Y
2	N	2033	N
2	N	615	Y
2	N	2614	Y
2	N	738	Y
2	N	2184	Y
2	N	1587	Y
2	N	2817	Y
2	N	841	Y
2	N	968	N
2	N	5411	Y
2	N	2549	Y
2	N	1680	Y
2	N	1668	Y
2	N	2230	Y
2	N	1659	Y
2	N	1540	Y
2	N	2030	Y
2	N	1344	Y
2	N	1913	Y
2	N	694	N
2	N	1837	N
2	N	1775	Y
2	N	1172	N
2	N	564	N
2	N	3964	Y
2	N	1540	Y
2	N	219	Y
2	N	2203	N
2	N	392	N
2	N	1616	Y
2	N	2085	Y
2	N	298	N
2	N	2174	Y
2	N	1924	Y
2	N	874	Y
2	N	1432	N
2	N	1265	Y
2	N	479	N
2	N	804	Y
2	N	650	Y
2	N	1676	N
2	N	1131	Y
2	N	1631	Y
2	N	704	Y
2	N	2133	Y
2	N	2265	Y
2	N	652	Y
2	N	2294	Y
2	N	2111	Y
2	N	2730	Y
2	N	2150	Y
2	N	3763	Y
2	N	1869	Y
2	N	1098	Y
2	N	1772	Y
2	N	631	N
2	N	816	Y
2	N	2110	Y
2	N	1757	Y
2	N	2276	Y
2	N	1678	Y
2	N	591	N
2	N	1760	Y
2	N	430	Y
2	N	2411	Y
2	N	1897	Y
2	N	3135	Y
2	N	1828	Y
2	N	764	Y
2	N	1084	Y
2	N	3079	Y
2	N	2596	Y
2	N	671	Y
2	N	2046	Y
2	N	1170	Y
2	N	2901	Y
2	N	6400	Y
2	N	2601	Y
2	N	528	Y
2	N	1208	Y
2	N	1963	Y
2	N	335	Y
2	N	666	Y
2	N	2046	Y
2	N	1003	Y
2	N	467	Y
2	N	1548	Y
2	N	670	Y
2	N	2101	N
2	N	1193	Y
2	N	1621	Y
2	N	2360	Y
2	N	723	Y
2	N	1890	Y
2	N	829	Y
2	N	3193	Y
2	N	3031	Y
2	N	2125	Y
2	N	854	Y
2	N	4216	Y
2	N	934	Y
2	N	1935	Y
2	N	808	Y
2	N	1324	Y
2	N	396	Y
2	N	1434	N
2	N	3821	Y
2	N	2705	Y
2	N	1545	Y
2	N	2400	Y
2	N	455	Y
2	N	1449	Y
2	N	3160	Y
2	N	4173	Y
2	N	843	N
2	N	1885	Y
2	N	2743	Y
2	N	231	N
2	N	1359	Y
2	N	2807	N
2	N	680	Y
2	N	1727	N
2	N	589	N
2	N	2040	Y
2	N	618	N
2	N	1615	Y
2	N	985	Y
2	N	1735	Y
2	N	297	Y
2	N	915	Y
2	N	2426	Y
2	N	813	Y
2	N	1827	Y
2	N	1742	Y
2	N	1665	Y
2	N	1131	Y
2	N	973	Y
2	N	1681	Y
2	N	1776	Y
2	N	4736	Y
2	N	537	Y
2	N	725	Y
2	N	965	Y
2	N	1543	N
2	N	613	Y
2	N	1752	Y
2	N	847	Y
2	N	337	Y
2	N	2093	Y
2	N	1612	N
2	N	515	Y
2	N	2960	N
2	N	231	N
2	N	325	Y
2	N	1922	Y
2	N	2938	Y
2	N	4168	Y
2	N	700	Y
2	N	964	Y
2	N	387	Y
2	N	1304	N
2	N	790	Y
2	N	1797	Y
2	N	2551	Y
2	N	1018	Y
2	N	610	Y
2	N	1762	Y
2	N	1548	Y
2	N	3362	Y
2	N	679	Y
2	N	2043	Y
2	N	354	N
2	N	1758	Y
2	N	1987	Y
2	N	1841	Y
2	N	2289	Y
2	N	3758	Y
2	N	2669	Y
2	N	2049	Y
2	N	2277	Y
2	N	2963	Y
2	N	2344	Y
2	N	2250	Y
2	N	434	Y
2	N	1694	Y
2	N	2215	Y
2	N	2417	Y
2	N	1527	Y
2	N	2065	Y
2	N	2295	Y
2	N	1432	Y
2	N	1272	Y
2	N	1346	Y
2	N	925	Y
2	N	1265	N
2	N	1854	N
2	N	334	Y
2	N	783	Y
2	N	692	Y
2	N	586	N
2	N	360	N
2	N	853	Y
2	N	1109	Y
2	N	1000	Y
2	N	2217	Y
2	N	2608	Y
2	N	1103	Y
2	N	1382	Y
2	N	711	Y
2	N	2368	Y
2	N	1774	N
2	N	2731	Y
2	N	2252	Y
2	N	1108	Y
2	N	2000	Y
2	N	2239	Y
2	N	1191	N
2	N	1659	Y
2	N	390	Y
2	N	2204	Y
2	N	2807	Y
2	N	701	Y
2	N	1001	Y
2	N	2185	Y
2	N	418	Y
2	N	2190	Y
2	N	1670	N
2	N	819	Y
2	N	3640	Y
2	N	500	Y
2	N	1751	Y
2	N	2543	Y
2	N	3400	Y
2	N	2861	Y
2	N	3682	N
2	N	2075	Y
2	N	1224	Y
2	N	2755	Y
2	N	1505	Y
2	N	2137	Y
2	N	5157	Y
2	N	992	Y
2	N	687	Y
2	N	2265	Y
2	N	415	Y
2	N	213	Y
2	N	2525	Y
2	N	2075	Y
2	N	2414	Y
2	N	2449	Y
2	N	510	Y
2	N	1542	Y
2	N	2123	Y
2	N	844	Y
2	N	2154	Y
2	N	706	Y
2	N	1054	Y
2	N	1613	N
2	N	686	Y
2	N	2261	Y
2	N	1764	Y
2	N	1965	Y
2	N	2448	Y
2	N	703	Y
2	N	3029	Y
2	N	841	Y
2	N	1623	Y
2	N	2285	Y
2	N	1566	Y
2	N	1113	Y
2	N	408	N
2	N	2524	Y
2	N	1286	Y
2	N	940	Y
2	N	994	Y
2	N	1538	Y
2	N	1058	Y
2	N	656	Y
2	N	1611	Y
2	N	1769	Y
2	N	2262	Y
2	N	1867	Y
2	N	1304	Y
2	N	579	Y
2	N	735	Y
2	N	1892	Y
2	N	1486	Y
2	N	1035	N
2	N	1739	Y
2	N	2501	Y
2	N	2464	Y
2	N	838	Y
2	N	2768	Y
2	N	2472	Y
2	N	1415	Y
2	N	1405	Y
2	N	892	N
2	N	2640	Y
2	N	1457	Y
2	N	2779	Y
2	N	1578	Y
2	N	2765	Y
2	N	1289	Y
2	N	890	Y
2	N	2088	Y
2	N	3543	Y
2	N	381	Y
2	N	1715	Y
2	N	2277	Y
2	N	2102	Y
2	N	1202	Y
2	N	546	Y
2	N	3609	Y
2	N	1526	Y
2	N	934	Y
2	N	2254	Y
2	N	3697	Y
2	N	1057	Y
2	N	753	Y
2	N	2497	Y
2	N	1717	Y
2	N	1561	Y
2	N	1036	Y
2	N	2505	Y
2	N	340	N
2	N	289	N
2	N	2263	Y
2	N	4662	Y
2	N	1729	N
2	N	804	Y
2	N	314	Y
2	N	1829	Y
2	N	662	Y
2	N	3215	Y
2	N	362	Y
2	N	494	Y
2	N	2619	Y
2	N	3273	Y
2	N	3877	Y
2	N	1781	Y
2	N	2139	Y
2	N	1059	Y
2	N	2513	Y
2	N	1004	Y
2	N	1105	Y
2	N	4226	Y
2	N	2304	Y
2	N	2698	Y
2	N	1303	Y
2	N	982	N
2	N	3634	Y
2	N	1633	Y
2	N	409	Y
2	N	438	N
2	N	3872	Y
2	N	1824	Y
2	N	751	Y
2	N	423	Y
2	N	431	Y
2	N	1278	N
2	N	218	N
2	N	328	Y
2	N	337	Y
2	N	3458	Y
2	N	615	Y
2	N	468	Y
2	N	1906	Y
2	N	402	N
2	N	3371	Y
2	N	386	Y
2	N	2079	N
2	N	2379	Y
2	N	1931	Y
2	N	313	Y
2	N	1805	N
2	N	1989	Y
2	N	1799	Y
2	N	2451	Y
2	N	742	Y
2	N	1510	Y
2	N	1324	N
2	N	2356	Y
2	N	2163	Y
2	N	2017	Y
2	N	1540	Y
2	N	2085	Y
2	N	2982	Y
2	N	437	Y
2	N	2094	Y
2	N	1676	Y
2	N	345	N
2	N	280	Y
2	N	618	Y
2	N	2296	Y
2	N	2610	Y
2	N	2758	Y
2	N	2613	N
2	N	1217	Y
2	N	1367	Y
2	N	2031	Y
2	N	271	Y
2	N	352	N
2	N	249	Y
2	N	2347	Y
2	N	4356	Y
2	N	3224	Y
2	N	1243	Y
2	N	2082	Y
2	N	1027	N
2	N	4278	Y
2	N	601	N
2	N	1553	Y
2	N	1834	Y
2	N	1640	Y
2	N	2165	Y
2	N	1450	Y
2	N	818	Y
2	N	2031	Y
2	N	3249	Y
2	N	1585	N
2	N	1196	Y
2	N	3735	Y
2	N	2333	Y
2	N	1922	N
2	N	2072	Y
2	N	1177	N
2	N	1467	Y
2	N	1527	Y
2	N	1921	Y
2	N	573	Y
2	N	3410	Y
2	N	1880	Y
2	N	1857	N
2	N	616	N
2	N	416	Y
2	N	2274	Y
2	N	1420	Y
2	N	1124	Y
2	N	627	Y
2	N	1346	Y
2	N	2069	Y
2	N	2722	Y
2	N	1612	Y
2	N	523	Y
2	N	2289	Y
2	N	1564	Y
2	N	602	N
2	N	1521	Y
2	N	1451	Y
2	N	2782	Y
2	N	2345	Y
2	N	1936	Y
2	N	2608	Y
2	N	2359	Y
2	N	493	N
2	N	1889	Y
2	N	1931	Y
2	N	2290	Y
2	N	1066	Y
2	N	2054	N
2	N	2376	Y
2	N	2974	Y
2	N	554	Y
2	N	1646	Y
2	N	2283	Y
2	N	1514	Y
2	N	1995	Y
2	N	1366	Y
2	N	897	N
2	N	1743	Y
2	N	898	Y
2	N	729	N
2	N	391	Y
2	N	2030	Y
2	N	450	Y
2	N	2265	Y
2	N	2348	Y
2	N	2029	Y
2	N	302	N
2	N	580	Y
2	N	1918	Y
2	N	1608	Y
2	N	2462	Y
2	N	2234	Y
2	N	1534	Y
2	N	1738	Y
2	N	2080	Y
2	N	1789	Y
2	N	1520	Y
2	N	371	N
2	N	2122	Y
2	N	1803	Y
2	N	1368	Y
2	N	842	Y
2	N	1103	Y
2	N	3030	Y
2	N	1928	Y
2	N	1772	Y
2	N	2251	Y
2	N	2232	Y
2	N	2595	Y
2	N	1370	Y
2	N	2253	Y
2	N	470	Y
2	N	1871	Y
2	N	2795	Y
2	N	1295	Y
2	N	2997	N
2	N	2158	Y
2	N	2548	Y
2	N	1180	Y
2	N	911	Y
2	N	2157	Y
2	N	881	N
2	N	3272	N
2	N	1562	Y
2	N	1446	Y
2	N	3060	Y
2	N	2051	Y
2	N	1938	Y
2	N	3243	Y
2	N	2225	N
2	N	2150	N
2	N	1867	Y
2	N	184	N
2	N	1702	Y
2	N	2200	Y
2	N	730	Y
2	N	2131	Y
2	N	2326	Y
2	N	3055	Y
2	N	1982	Y
2	N	2774	Y
2	N	977	Y
2	N	264	N
2	N	3554	Y
2	N	1911	Y
2	N	3014	Y
2	N	1307	Y
2	N	2202	Y
2	N	640	Y
2	N	1400	Y
2	N	2063	Y
2	N	6766	Y
2	N	3098	Y
2	N	2227	Y
2	N	2356	Y
2	N	1773	Y
2	N	2441	Y
2	N	1526	Y
2	N	369	Y
2	N	2596	Y
2	N	2139	Y
2	N	1443	Y
2	N	1700	Y
2	N	4501	N
2	N	2106	Y
2	N	795	Y
2	N	1004	Y
2	N	1750	N
2	N	2926	Y
2	N	2048	Y
2	N	794	Y
2	N	1388	Y
2	N	1460	Y
2	N	891	Y
2	N	291	Y
2	N	3041	Y
2	N	748	Y
2	N	865	Y
2	N	483	Y
2	N	1099	N
2	N	1969	Y
2	N	1724	Y
2	N	916	Y
2	N	2049	Y
2	N	2898	Y
2	N	837	Y
2	N	2394	Y
2	N	1156	N
2	N	406	Y
2	N	1729	Y
2	N	2533	Y
2	N	308	Y
2	N	691	Y
2	N	1356	N
2	N	1061	Y
2	N	3256	Y
2	N	3154	Y
2	N	2688	Y
2	N	651	Y
2	N	1254	Y
2	N	947	Y
2	N	1704	N
2	N	635	Y
2	N	1171	N
2	N	2226	Y
2	N	911	Y
2	N	1763	Y
2	N	235	Y
2	N	2164	Y
2	N	2196	Y
2	N	1393	Y
2	N	1906	Y
2	N	1405	Y
2	N	1172	Y
2	N	624	Y
[truncated: 135,401 more rows]
