# Supplementary material for: Naked mole-rat mortality rates defy Gompertzian laws by not increasing with age
Source: eLife. 2018 Jan 24;7:e31157. doi: 10.7554/eLife.31157 (PMC5783610; doi:10.7554/eLife.31157)
Supplement: Supplementary file 4. — These simulations were run as described in Methods, with a starting population of 91 breeders and 1374 non-breeders. One hundred simulations were run. This is a comma-separated text file, formatted as described for Supplementary file 3. [file elife-31157-supp4.csv]

Sim	Br	Ls	Cen
1	Y	7431	Y
1	Y	3719	Y
1	Y	8070	Y
1	Y	2593	Y
1	Y	3865	Y
1	Y	7629	Y
1	Y	3926	Y
1	Y	3630	Y
1	Y	3660	Y
1	Y	12000	Y
1	Y	887	Y
1	Y	2149	Y
1	Y	5837	Y
1	Y	6648	Y
1	Y	4188	Y
1	Y	5530	Y
1	Y	2163	Y
1	Y	3691	Y
1	Y	6095	Y
1	Y	1547	Y
1	Y	2636	Y
1	Y	3120	Y
1	Y	2972	Y
1	Y	9788	Y
1	Y	11691	Y
1	Y	12000	Y
1	Y	2561	Y
1	Y	4419	Y
1	Y	2243	Y
1	Y	6508	Y
1	Y	4265	Y
1	Y	1209	Y
1	Y	3205	Y
1	Y	2859	Y
1	Y	2747	Y
1	Y	3276	Y
1	Y	2556	Y
1	Y	5834	Y
1	Y	1412	Y
1	Y	1076	Y
1	Y	2847	Y
1	Y	1269	N
1	Y	1918	Y
1	Y	4033	Y
1	Y	2603	Y
1	Y	5341	Y
1	Y	1802	Y
1	Y	640	Y
1	Y	2200	Y
1	Y	2222	Y
1	Y	737	Y
1	Y	442	Y
1	Y	1661	Y
1	Y	3617	Y
1	Y	9470	Y
1	Y	10478	Y
1	Y	2049	Y
1	Y	6955	Y
1	Y	2700	Y
1	Y	2455	Y
1	Y	4182	Y
1	Y	363	Y
1	Y	4750	Y
1	Y	2897	Y
1	Y	673	Y
1	Y	4352	Y
1	Y	2578	Y
1	Y	1896	Y
1	Y	4758	Y
1	Y	392	Y
1	Y	3816	Y
1	Y	2504	Y
1	Y	335	Y
1	Y	1830	Y
1	Y	1545	Y
1	Y	2611	Y
1	Y	2576	N
1	Y	2286	Y
1	Y	3510	N
1	Y	6410	Y
1	Y	377	Y
1	Y	11158	Y
1	Y	1414	Y
1	Y	12000	Y
1	Y	4695	Y
1	Y	3060	Y
1	Y	5480	Y
1	Y	772	Y
1	Y	2638	Y
1	Y	3002	Y
1	Y	3250	Y
1	N	605	Y
1	N	1117	Y
1	N	1690	Y
1	N	928	Y
1	N	836	Y
1	N	321	N
1	N	1919	Y
1	N	1678	Y
1	N	1659	Y
1	N	1593	Y
1	N	2083	Y
1	N	368	N
1	N	2034	Y
1	N	3383	Y
1	N	3839	Y
1	N	1022	Y
1	N	3936	Y
1	N	1302	Y
1	N	2275	Y
1	N	1772	Y
1	N	2147	Y
1	N	904	Y
1	N	2442	Y
1	N	3759	Y
1	N	407	Y
1	N	790	Y
1	N	1119	Y
1	N	754	N
1	N	652	N
1	N	1232	Y
1	N	2707	Y
1	N	1266	Y
1	N	2044	Y
1	N	2349	Y
1	N	448	Y
1	N	1081	Y
1	N	1803	Y
1	N	399	Y
1	N	268	Y
1	N	2531	Y
1	N	781	Y
1	N	661	N
1	N	2290	Y
1	N	2326	Y
1	N	359	Y
1	N	2353	Y
1	N	1916	Y
1	N	1315	Y
1	N	318	N
1	N	191	Y
1	N	1802	Y
1	N	628	Y
1	N	3113	Y
1	N	1781	Y
1	N	1099	Y
1	N	1045	Y
1	N	1777	N
1	N	2671	Y
1	N	1744	Y
1	N	2139	Y
1	N	802	N
1	N	1163	Y
1	N	1263	Y
1	N	2364	Y
1	N	1228	Y
1	N	2663	Y
1	N	1535	Y
1	N	4982	Y
1	N	483	Y
1	N	2208	Y
1	N	1900	Y
1	N	1540	Y
1	N	1189	N
1	N	1883	Y
1	N	2137	Y
1	N	1933	Y
1	N	1020	N
1	N	1081	Y
1	N	459	Y
1	N	2423	Y
1	N	3352	Y
1	N	1556	Y
1	N	628	Y
1	N	2067	Y
1	N	3110	Y
1	N	929	Y
1	N	4959	Y
1	N	1522	Y
1	N	2210	Y
1	N	1746	Y
1	N	351	Y
1	N	2395	Y
1	N	519	Y
1	N	4224	Y
1	N	3447	Y
1	N	423	N
1	N	2065	Y
1	N	980	Y
1	N	259	N
1	N	2245	Y
1	N	1360	Y
1	N	2451	Y
1	N	1496	Y
1	N	1267	Y
1	N	2577	Y
1	N	4219	N
1	N	1756	Y
1	N	1963	Y
1	N	2804	Y
1	N	1638	Y
1	N	2969	Y
1	N	566	Y
1	N	978	Y
1	N	3683	Y
1	N	1803	Y
1	N	781	N
1	N	2944	N
1	N	674	Y
1	N	459	N
1	N	1576	Y
1	N	786	Y
1	N	317	N
1	N	1888	Y
1	N	3466	Y
1	N	800	N
1	N	3154	Y
1	N	1656	Y
1	N	2463	Y
1	N	559	Y
1	N	1204	Y
1	N	2848	Y
1	N	602	Y
1	N	2392	Y
1	N	710	Y
1	N	2646	Y
1	N	1314	Y
1	N	2970	Y
1	N	2270	Y
1	N	520	Y
1	N	1446	Y
1	N	1599	Y
1	N	1439	Y
1	N	1650	Y
1	N	693	Y
1	N	2139	Y
1	N	1719	N
1	N	2400	Y
1	N	1441	Y
1	N	2444	Y
1	N	670	Y
1	N	185	N
1	N	2671	Y
1	N	461	Y
1	N	1607	Y
1	N	2768	Y
1	N	1636	Y
1	N	2865	Y
1	N	3168	N
1	N	1687	Y
1	N	2129	Y
1	N	1186	Y
1	N	3469	N
1	N	2830	Y
1	N	2831	Y
1	N	1812	Y
1	N	2127	N
1	N	1674	N
1	N	1713	Y
1	N	1275	Y
1	N	2551	Y
1	N	947	Y
1	N	489	Y
1	N	953	Y
1	N	2319	N
1	N	1568	Y
1	N	951	Y
1	N	726	Y
1	N	2122	Y
1	N	3025	Y
1	N	1313	Y
1	N	2022	Y
1	N	2763	N
1	N	588	Y
1	N	737	N
1	N	715	Y
1	N	1486	Y
1	N	2582	Y
1	N	5191	Y
1	N	1765	Y
1	N	1718	N
1	N	3551	Y
1	N	2679	Y
1	N	1550	Y
1	N	1989	Y
1	N	2149	Y
1	N	2683	Y
1	N	551	Y
1	N	2206	Y
1	N	2166	Y
1	N	808	Y
1	N	3512	Y
1	N	1120	Y
1	N	547	N
1	N	857	Y
1	N	606	Y
1	N	1104	Y
1	N	1390	Y
1	N	2244	Y
1	N	1982	Y
1	N	2862	Y
1	N	1293	Y
1	N	1893	Y
1	N	2746	Y
1	N	637	Y
1	N	2698	Y
1	N	2965	Y
1	N	2226	Y
1	N	573	Y
1	N	582	Y
1	N	2406	Y
1	N	876	Y
1	N	386	Y
1	N	2522	Y
1	N	797	Y
1	N	1495	N
1	N	2880	Y
1	N	1849	N
1	N	2494	Y
1	N	3420	Y
1	N	2321	Y
1	N	2723	Y
1	N	1608	Y
1	N	1244	N
1	N	681	Y
1	N	2273	Y
1	N	2526	Y
1	N	3166	Y
1	N	2374	Y
1	N	2412	Y
1	N	1985	Y
1	N	227	N
1	N	419	Y
1	N	3983	Y
1	N	912	Y
1	N	1469	Y
1	N	4627	Y
1	N	1916	Y
1	N	415	Y
1	N	1440	Y
1	N	2646	Y
1	N	323	N
1	N	366	Y
1	N	1058	Y
1	N	724	N
1	N	400	Y
1	N	840	N
1	N	1665	N
1	N	1673	Y
1	N	1605	Y
1	N	826	Y
1	N	1072	Y
1	N	1375	Y
1	N	371	N
1	N	1351	N
1	N	715	Y
1	N	807	Y
1	N	2171	Y
1	N	513	Y
1	N	427	N
1	N	1408	N
1	N	1168	Y
1	N	449	Y
1	N	2528	Y
1	N	187	N
1	N	583	Y
1	N	738	N
1	N	2773	Y
1	N	1150	Y
1	N	2276	Y
1	N	1855	Y
1	N	2892	Y
1	N	1997	Y
1	N	427	Y
1	N	2123	N
1	N	1790	Y
1	N	1368	Y
1	N	1569	Y
1	N	1662	Y
1	N	3338	Y
1	N	4960	Y
1	N	2369	Y
1	N	1807	Y
1	N	1263	Y
1	N	2435	Y
1	N	768	Y
1	N	909	Y
1	N	2428	Y
1	N	440	Y
1	N	2721	Y
1	N	1366	Y
1	N	1135	Y
1	N	961	Y
1	N	1796	Y
1	N	2092	Y
1	N	1940	N
1	N	850	Y
1	N	3516	Y
1	N	844	Y
1	N	1412	Y
1	N	933	Y
1	N	2284	Y
1	N	303	Y
1	N	3729	Y
1	N	237	N
1	N	1983	Y
1	N	1597	Y
1	N	687	Y
1	N	2265	N
1	N	556	Y
1	N	744	Y
1	N	238	Y
1	N	1354	Y
1	N	3711	Y
1	N	2048	Y
1	N	455	N
1	N	1910	Y
1	N	383	Y
1	N	3180	Y
1	N	976	Y
1	N	864	Y
1	N	1758	Y
1	N	2310	Y
1	N	2295	Y
1	N	1615	Y
1	N	821	Y
1	N	1643	Y
1	N	1167	N
1	N	2376	Y
1	N	773	Y
1	N	3334	N
1	N	325	Y
1	N	1184	Y
1	N	1255	Y
1	N	1356	Y
1	N	902	Y
1	N	391	Y
1	N	3893	Y
1	N	813	Y
1	N	2349	Y
1	N	968	Y
1	N	2261	Y
1	N	1468	Y
1	N	3769	Y
1	N	1289	Y
1	N	4068	Y
1	N	198	Y
1	N	1161	N
1	N	808	N
1	N	575	Y
1	N	2416	Y
1	N	1802	Y
1	N	454	Y
1	N	1663	Y
1	N	660	Y
1	N	1523	Y
1	N	442	Y
1	N	412	N
1	N	471	Y
1	N	5361	Y
1	N	1554	Y
1	N	736	Y
1	N	2338	Y
1	N	1698	Y
1	N	1954	N
1	N	1843	Y
1	N	699	Y
1	N	342	Y
1	N	2218	Y
1	N	3931	Y
1	N	2231	Y
1	N	1666	Y
1	N	1379	Y
1	N	1291	Y
1	N	482	Y
1	N	620	Y
1	N	693	Y
1	N	1945	Y
1	N	1582	Y
1	N	2317	Y
1	N	738	Y
1	N	336	N
1	N	1902	N
1	N	711	Y
1	N	1858	Y
1	N	2535	Y
1	N	1642	Y
1	N	1634	Y
1	N	546	Y
1	N	554	Y
1	N	3086	Y
1	N	2945	Y
1	N	641	Y
1	N	2022	Y
1	N	2405	Y
1	N	2745	Y
1	N	4615	Y
1	N	1832	Y
1	N	1306	Y
1	N	2401	Y
1	N	351	N
1	N	428	Y
1	N	632	Y
1	N	1763	Y
1	N	2105	Y
1	N	3495	Y
1	N	1062	N
1	N	1664	Y
1	N	838	Y
1	N	2589	Y
1	N	3253	Y
1	N	211	N
1	N	1121	Y
1	N	2955	N
1	N	754	Y
1	N	568	Y
1	N	1810	Y
1	N	2462	Y
1	N	845	Y
1	N	646	Y
1	N	2397	Y
1	N	2339	Y
1	N	478	Y
1	N	741	Y
1	N	1986	Y
1	N	1417	Y
1	N	1044	Y
1	N	6831	Y
1	N	2182	Y
1	N	942	Y
1	N	1250	Y
1	N	1365	Y
1	N	4715	Y
1	N	2677	Y
1	N	1414	Y
1	N	3170	Y
1	N	3178	Y
1	N	2082	Y
1	N	2035	Y
1	N	1765	Y
1	N	1809	Y
1	N	1001	N
1	N	2319	Y
1	N	1830	Y
1	N	2404	Y
1	N	2309	Y
1	N	1736	Y
1	N	1300	Y
1	N	1868	Y
1	N	1534	Y
1	N	1600	Y
1	N	316	Y
1	N	4161	Y
1	N	226	N
1	N	1608	Y
1	N	2215	Y
1	N	1668	Y
1	N	213	Y
1	N	1649	Y
1	N	368	Y
1	N	456	Y
1	N	1565	Y
1	N	3673	Y
1	N	1548	Y
1	N	1641	N
1	N	409	N
1	N	4242	Y
1	N	671	Y
1	N	1038	Y
1	N	2776	Y
1	N	765	Y
1	N	2009	Y
1	N	2431	Y
1	N	3413	Y
1	N	2440	Y
1	N	1519	Y
1	N	1272	Y
1	N	1751	N
1	N	250	Y
1	N	2076	Y
1	N	2039	Y
1	N	1817	Y
1	N	1688	Y
1	N	1436	Y
1	N	474	Y
1	N	2242	Y
1	N	368	Y
1	N	1839	Y
1	N	588	Y
1	N	1870	Y
1	N	737	N
1	N	845	Y
1	N	3253	Y
1	N	730	Y
1	N	451	Y
1	N	1652	Y
1	N	2011	Y
1	N	1867	Y
1	N	2169	Y
1	N	2061	Y
1	N	1755	Y
1	N	361	N
1	N	2314	Y
1	N	2264	Y
1	N	1354	Y
1	N	5137	N
1	N	2026	Y
1	N	2560	Y
1	N	2058	Y
1	N	422	Y
1	N	2598	Y
1	N	474	Y
1	N	636	Y
1	N	2857	Y
1	N	561	Y
1	N	310	N
1	N	1642	Y
1	N	2040	Y
1	N	642	N
1	N	2926	Y
1	N	399	Y
1	N	3108	Y
1	N	1562	Y
1	N	1600	Y
1	N	2995	Y
1	N	892	Y
1	N	1872	Y
1	N	1571	Y
1	N	1800	Y
1	N	864	Y
1	N	1473	Y
1	N	1693	N
1	N	2748	Y
1	N	6940	Y
1	N	1740	Y
1	N	712	Y
1	N	2257	Y
1	N	390	N
1	N	1334	Y
1	N	258	Y
1	N	1460	Y
1	N	677	Y
1	N	1284	Y
1	N	1606	Y
1	N	951	Y
1	N	1566	Y
1	N	1121	N
1	N	3212	Y
1	N	5220	Y
1	N	2520	Y
1	N	810	N
1	N	1332	Y
1	N	819	Y
1	N	4453	N
1	N	2086	Y
1	N	2057	Y
1	N	1498	Y
1	N	676	Y
1	N	6750	Y
1	N	1850	Y
1	N	1647	Y
1	N	2911	Y
1	N	865	Y
1	N	2218	Y
1	N	3401	Y
1	N	2898	N
1	N	2287	Y
1	N	1306	Y
1	N	1881	Y
1	N	2099	Y
1	N	690	N
1	N	2166	Y
1	N	968	Y
1	N	1507	Y
1	N	1693	Y
1	N	2107	Y
1	N	1681	Y
1	N	595	Y
1	N	1356	Y
1	N	1420	N
1	N	654	Y
1	N	3262	Y
1	N	1363	N
1	N	1738	Y
1	N	393	N
1	N	2161	Y
1	N	814	N
1	N	930	Y
1	N	2583	Y
1	N	4301	Y
1	N	1470	Y
1	N	1959	Y
1	N	3337	N
1	N	1484	Y
1	N	1889	Y
1	N	2393	N
1	N	1202	N
1	N	394	Y
1	N	2168	Y
1	N	3278	Y
1	N	327	N
1	N	1964	Y
1	N	1665	Y
1	N	2382	Y
1	N	2612	Y
1	N	2691	Y
1	N	2755	Y
1	N	3049	Y
1	N	3182	Y
1	N	4876	Y
1	N	2046	Y
1	N	1055	N
1	N	2162	Y
1	N	183	Y
1	N	946	Y
1	N	633	Y
1	N	3083	N
1	N	2020	Y
1	N	420	Y
1	N	500	Y
1	N	1358	Y
1	N	1847	Y
1	N	2086	N
1	N	486	N
1	N	885	Y
1	N	2754	Y
1	N	1171	Y
1	N	278	N
1	N	2769	Y
1	N	2691	Y
1	N	355	Y
1	N	968	Y
1	N	2275	Y
1	N	2547	Y
1	N	2431	Y
1	N	534	N
1	N	565	N
1	N	1880	N
1	N	2647	Y
1	N	972	Y
1	N	2454	Y
1	N	775	Y
1	N	2115	Y
1	N	912	Y
1	N	2128	Y
1	N	1619	Y
1	N	2081	Y
1	N	4659	Y
1	N	2392	Y
1	N	479	Y
1	N	610	Y
1	N	2303	Y
1	N	2892	Y
1	N	718	Y
1	N	2540	Y
1	N	1599	Y
1	N	1024	Y
1	N	2297	Y
1	N	2720	Y
1	N	1597	Y
1	N	2878	Y
1	N	1326	Y
1	N	1796	Y
1	N	2025	Y
1	N	1741	Y
1	N	1512	N
1	N	1289	Y
1	N	644	Y
1	N	1472	Y
1	N	2514	Y
1	N	1767	Y
1	N	1511	N
1	N	1286	Y
1	N	2353	Y
1	N	1438	N
1	N	1567	Y
1	N	2663	Y
1	N	223	N
1	N	2659	Y
1	N	2335	Y
1	N	528	Y
1	N	1458	Y
1	N	743	N
1	N	2407	Y
1	N	3777	Y
1	N	1898	Y
1	N	1304	Y
1	N	2413	Y
1	N	4509	Y
1	N	3076	Y
1	N	1215	N
1	N	2322	Y
1	N	1542	Y
1	N	1835	Y
1	N	439	Y
1	N	1294	N
1	N	2651	Y
1	N	1978	Y
1	N	1473	Y
1	N	604	Y
1	N	3156	Y
1	N	1723	N
1	N	1575	Y
1	N	1766	Y
1	N	925	Y
1	N	2100	Y
1	N	1885	Y
1	N	674	N
1	N	2296	Y
1	N	883	N
1	N	1750	N
1	N	453	Y
1	N	2021	Y
1	N	931	Y
1	N	2773	Y
1	N	1484	Y
1	N	2284	Y
1	N	2784	Y
1	N	1317	Y
1	N	1303	Y
1	N	1003	Y
1	N	1413	Y
1	N	3204	Y
1	N	3175	Y
1	N	1597	N
1	N	2485	Y
1	N	1516	N
1	N	1695	Y
1	N	2801	Y
1	N	689	Y
1	N	2471	Y
1	N	2634	Y
1	N	1615	Y
1	N	632	Y
1	N	310	N
1	N	2760	Y
1	N	2351	Y
1	N	3511	Y
1	N	528	N
1	N	1232	Y
1	N	2389	Y
1	N	1290	Y
1	N	986	Y
1	N	424	Y
1	N	2984	Y
1	N	988	Y
1	N	1444	Y
1	N	746	Y
1	N	2431	Y
1	N	1397	Y
1	N	832	Y
1	N	851	Y
1	N	367	Y
1	N	415	Y
1	N	761	Y
1	N	992	Y
1	N	2174	N
1	N	2435	Y
1	N	1721	Y
1	N	1797	Y
1	N	722	N
1	N	595	Y
1	N	1388	Y
1	N	1536	Y
1	N	1497	N
1	N	2805	Y
1	N	1625	Y
1	N	556	Y
1	N	1761	Y
1	N	1870	N
1	N	2292	Y
1	N	467	Y
1	N	1189	N
1	N	2449	Y
1	N	2860	Y
1	N	837	Y
1	N	748	Y
1	N	1244	Y
1	N	2496	Y
1	N	468	N
1	N	991	Y
1	N	2442	Y
1	N	3042	Y
1	N	1837	Y
1	N	1686	Y
1	N	581	N
1	N	1839	Y
1	N	860	Y
1	N	2369	Y
1	N	2601	Y
1	N	1160	Y
1	N	748	Y
1	N	334	Y
1	N	2351	Y
1	N	2292	Y
1	N	210	Y
1	N	546	Y
1	N	1023	N
1	N	2310	Y
1	N	3431	Y
1	N	1221	Y
1	N	3759	Y
1	N	2253	N
1	N	2747	Y
1	N	451	Y
1	N	227	Y
1	N	2343	Y
1	N	2295	Y
1	N	4901	Y
1	N	1643	Y
1	N	1888	Y
1	N	2378	Y
1	N	2190	Y
1	N	3136	Y
1	N	960	Y
1	N	3319	Y
1	N	456	Y
1	N	1143	Y
1	N	676	Y
1	N	1048	Y
1	N	1494	Y
1	N	1233	N
1	N	3149	Y
1	N	2086	Y
1	N	1054	Y
1	N	1533	Y
1	N	2014	Y
1	N	595	Y
1	N	1918	N
1	N	1996	Y
1	N	1817	Y
1	N	2532	Y
1	N	5292	Y
1	N	2896	Y
1	N	2376	Y
1	N	717	Y
1	N	553	Y
1	N	1393	Y
1	N	3059	Y
1	N	2354	Y
1	N	1752	Y
1	N	592	Y
1	N	1970	Y
1	N	268	N
1	N	1551	Y
1	N	967	Y
1	N	327	Y
1	N	3599	Y
1	N	1917	Y
1	N	703	N
1	N	1259	Y
1	N	440	Y
1	N	1013	Y
1	N	1519	Y
1	N	1671	Y
1	N	224	Y
1	N	948	Y
1	N	1848	Y
1	N	1813	Y
1	N	2681	Y
1	N	383	Y
1	N	2023	Y
1	N	827	Y
1	N	5611	Y
1	N	2809	Y
1	N	1110	Y
1	N	1895	Y
1	N	1650	Y
1	N	1720	N
1	N	2353	Y
1	N	436	N
1	N	2039	Y
1	N	964	Y
1	N	1607	Y
1	N	456	Y
1	N	2996	Y
1	N	2465	Y
1	N	645	Y
1	N	1670	N
1	N	1292	Y
1	N	1541	Y
1	N	577	Y
1	N	4079	Y
1	N	360	N
1	N	915	Y
1	N	2025	Y
1	N	2248	Y
1	N	1682	Y
1	N	2768	Y
1	N	901	Y
1	N	2957	Y
1	N	1840	Y
1	N	1538	Y
1	N	1817	N
1	N	196	Y
1	N	1640	Y
1	N	1484	Y
1	N	2700	Y
1	N	674	Y
1	N	2254	Y
1	N	2088	Y
1	N	2938	Y
1	N	623	Y
1	N	781	Y
1	N	2479	Y
1	N	486	N
1	N	743	Y
1	N	2383	Y
1	N	1695	Y
1	N	248	N
1	N	4491	Y
1	N	2186	Y
1	N	2408	Y
1	N	570	Y
1	N	2877	Y
1	N	485	Y
1	N	1792	Y
1	N	277	Y
1	N	2668	Y
1	N	1503	Y
1	N	687	Y
1	N	248	Y
1	N	645	Y
1	N	1252	Y
1	N	3073	Y
1	N	611	Y
1	N	1694	Y
1	N	2361	Y
1	N	3622	Y
1	N	592	N
1	N	2084	Y
1	N	3243	Y
1	N	3288	N
1	N	2349	Y
1	N	3186	Y
1	N	3130	Y
1	N	1045	Y
1	N	1430	Y
1	N	634	N
1	N	358	Y
1	N	419	Y
1	N	2455	Y
1	N	1070	Y
1	N	1788	Y
1	N	2792	Y
1	N	1319	Y
1	N	2161	Y
1	N	2139	Y
1	N	1297	Y
1	N	472	Y
1	N	478	Y
1	N	587	Y
1	N	1528	Y
1	N	2047	Y
1	N	459	Y
1	N	2425	Y
1	N	2823	Y
1	N	686	Y
1	N	2064	Y
1	N	2256	Y
1	N	2332	Y
1	N	1787	Y
1	N	1566	Y
1	N	1042	N
1	N	2138	Y
1	N	828	Y
1	N	1442	Y
1	N	490	N
1	N	1593	Y
1	N	1595	Y
1	N	2432	Y
1	N	332	N
1	N	1656	Y
1	N	2771	Y
1	N	3718	Y
1	N	3314	Y
1	N	1339	Y
1	N	361	Y
1	N	767	Y
1	N	2271	Y
1	N	1839	Y
1	N	1920	Y
1	N	846	Y
1	N	2832	Y
1	N	3142	Y
1	N	2340	Y
1	N	562	Y
1	N	3184	Y
1	N	1503	N
1	N	2315	Y
1	N	1104	N
1	N	686	Y
1	N	992	Y
1	N	2712	Y
1	N	866	Y
1	N	566	Y
1	N	348	Y
1	N	1611	N
1	N	1356	Y
1	N	1295	Y
1	N	432	Y
1	N	2888	Y
1	N	2320	Y
1	N	827	N
1	N	654	N
1	N	1132	Y
1	N	1942	Y
1	N	2373	Y
1	N	661	Y
1	N	2334	Y
1	N	1525	Y
1	N	469	N
1	N	1997	Y
1	N	1698	Y
1	N	579	N
1	N	834	Y
1	N	2814	Y
1	N	403	Y
1	N	745	N
1	N	1399	Y
1	N	1859	Y
1	N	892	Y
1	N	2381	Y
1	N	1639	Y
1	N	2832	Y
1	N	381	N
1	N	4212	Y
1	N	2399	Y
1	N	1708	N
1	N	1858	Y
1	N	2894	Y
1	N	2445	Y
1	N	2400	Y
1	N	412	Y
1	N	1702	Y
1	N	658	Y
1	N	237	N
1	N	1276	Y
1	N	2270	Y
1	N	1257	Y
1	N	2581	Y
1	N	1715	Y
1	N	298	N
1	N	1562	Y
1	N	1856	Y
1	N	3058	Y
1	N	432	N
1	N	840	Y
1	N	562	Y
1	N	587	Y
1	N	1045	Y
1	N	593	Y
1	N	1469	Y
1	N	2799	Y
1	N	1477	Y
1	N	629	Y
1	N	2039	Y
1	N	571	Y
1	N	1923	N
1	N	643	Y
1	N	481	Y
1	N	1835	Y
1	N	687	Y
1	N	840	Y
1	N	3384	Y
1	N	2165	N
1	N	1398	Y
1	N	2151	Y
1	N	1870	Y
1	N	2261	N
1	N	419	Y
1	N	3768	Y
1	N	1318	Y
1	N	2081	Y
1	N	1255	Y
1	N	295	Y
1	N	2663	Y
1	N	634	Y
1	N	1206	Y
1	N	1515	Y
1	N	2682	Y
1	N	2220	Y
1	N	1687	Y
1	N	1848	Y
1	N	2005	Y
1	N	1961	Y
1	N	1757	Y
1	N	1595	Y
1	N	1329	Y
1	N	696	Y
1	N	1502	Y
1	N	1752	Y
1	N	2277	Y
1	N	2005	Y
1	N	248	N
1	N	1067	Y
1	N	2535	Y
1	N	2223	Y
1	N	1299	Y
1	N	1937	Y
1	N	2296	Y
1	N	5436	Y
1	N	1672	Y
1	N	2284	Y
1	N	289	N
1	N	1254	Y
1	N	1855	Y
1	N	2283	Y
1	N	2204	Y
1	N	2167	Y
1	N	768	Y
1	N	1777	Y
1	N	1824	Y
1	N	826	N
1	N	1883	Y
1	N	950	Y
1	N	1465	Y
1	N	2073	N
1	N	1401	Y
1	N	1083	Y
1	N	1810	Y
1	N	756	Y
1	N	2222	Y
1	N	544	Y
1	N	2063	Y
1	N	1876	Y
1	N	1616	Y
1	N	1287	Y
1	N	2982	Y
1	N	852	Y
1	N	1557	Y
1	N	1982	Y
1	N	1395	Y
1	N	687	Y
1	N	2884	Y
1	N	312	Y
1	N	491	Y
1	N	2474	N
1	N	2092	Y
1	N	822	Y
1	N	664	Y
1	N	262	Y
1	N	2060	Y
1	N	1835	Y
1	N	1078	N
1	N	3529	Y
1	N	2110	Y
1	N	3783	Y
1	N	2510	Y
1	N	1896	Y
1	N	1640	Y
1	N	698	N
1	N	1043	Y
1	N	588	Y
1	N	2314	Y
1	N	2707	Y
1	N	1157	Y
1	N	2159	N
1	N	1431	Y
1	N	2169	Y
1	N	1517	Y
1	N	2322	Y
1	N	1883	N
1	N	1657	N
1	N	488	Y
1	N	2380	Y
1	N	2779	Y
1	N	272	Y
1	N	2231	Y
1	N	2159	Y
1	N	333	N
1	N	1720	Y
1	N	1911	N
1	N	265	Y
1	N	2223	N
1	N	2379	Y
1	N	2336	Y
1	N	3326	Y
1	N	2019	Y
1	N	1113	Y
1	N	1392	Y
1	N	2479	Y
1	N	1307	Y
1	N	2126	Y
1	N	1551	Y
1	N	2445	Y
1	N	1632	Y
1	N	2920	Y
1	N	4503	Y
1	N	737	Y
1	N	2099	Y
1	N	635	N
1	N	749	N
1	N	1065	N
1	N	1262	Y
1	N	733	Y
1	N	3299	Y
1	N	2310	Y
1	N	3011	Y
1	N	2444	Y
1	N	1623	Y
1	N	492	Y
1	N	885	Y
1	N	785	Y
1	N	510	Y
1	N	3748	Y
1	N	880	Y
1	N	1373	N
1	N	1137	Y
1	N	1641	N
1	N	1613	Y
1	N	470	Y
1	N	1693	Y
1	N	1589	Y
1	N	1223	Y
1	N	2072	Y
1	N	1499	Y
1	N	1163	N
1	N	2300	Y
1	N	999	Y
1	N	956	Y
1	N	411	Y
1	N	736	Y
1	N	1275	Y
1	N	257	Y
1	N	2172	Y
1	N	1975	N
1	N	1752	Y
1	N	1312	Y
1	N	915	N
1	N	2609	Y
1	N	1940	Y
1	N	1348	Y
1	N	1917	Y
1	N	697	Y
1	N	1954	Y
1	N	822	Y
1	N	1592	N
1	N	2343	Y
1	N	941	N
1	N	2653	Y
1	N	935	Y
1	N	1569	N
1	N	3484	Y
1	N	1657	N
1	N	1928	Y
1	N	2540	Y
1	N	1187	N
1	N	2062	Y
1	N	4521	Y
1	N	805	Y
1	N	501	Y
1	N	1983	Y
1	N	2050	Y
1	N	1608	Y
1	N	1105	Y
1	N	1778	Y
1	N	2213	Y
1	N	1758	Y
1	N	1991	N
1	N	614	Y
1	N	320	N
1	N	312	Y
1	N	274	N
1	N	1307	N
1	N	2159	Y
1	N	1767	Y
1	N	2566	Y
1	N	1160	Y
1	N	1424	Y
1	N	2668	Y
1	N	767	N
1	N	532	Y
1	N	2139	Y
1	N	556	Y
1	N	850	N
1	N	1372	N
1	N	723	N
1	N	2567	Y
1	N	446	Y
1	N	3548	Y
1	N	2469	Y
1	N	1638	Y
1	N	1346	Y
1	N	1184	Y
1	N	2330	N
1	N	719	N
1	N	2088	Y
1	N	442	N
1	N	1285	Y
1	N	1328	Y
1	N	337	N
1	N	2752	Y
1	N	3442	Y
1	N	1999	Y
1	N	1589	Y
1	N	992	Y
1	N	2428	Y
1	N	679	Y
1	N	790	Y
1	N	1288	Y
1	N	706	Y
1	N	2278	Y
1	N	2319	Y
1	N	551	Y
1	N	913	Y
1	N	620	Y
1	N	3230	Y
1	N	640	Y
1	N	604	Y
1	N	2244	Y
1	N	666	Y
1	N	1516	Y
1	N	1687	Y
1	N	1637	Y
1	N	4338	Y
1	N	2177	Y
1	N	3977	Y
1	N	2130	Y
1	N	4761	Y
1	N	2980	Y
1	N	318	N
1	N	2598	Y
1	N	1520	Y
1	N	2308	Y
1	N	1411	Y
1	N	2429	Y
1	N	822	N
1	N	748	Y
1	N	2217	Y
1	N	1840	N
1	N	1279	Y
1	N	2450	Y
1	N	735	Y
1	N	2079	Y
1	N	771	Y
1	N	1597	Y
1	N	218	Y
1	N	3190	N
1	N	588	Y
1	N	1948	Y
1	N	548	Y
1	N	1327	Y
1	N	3101	Y
1	N	1532	Y
1	N	521	Y
1	N	1571	Y
1	N	2382	Y
1	N	2796	Y
1	N	944	Y
1	N	547	Y
1	N	2096	Y
1	N	996	N
1	N	1912	Y
1	N	549	Y
1	N	2034	Y
1	N	2151	Y
1	N	889	Y
1	N	788	Y
1	N	856	N
1	N	508	N
1	N	761	Y
1	N	824	Y
1	N	3017	Y
1	N	2393	Y
2	Y	3012	Y
2	Y	3185	Y
2	Y	2492	Y
2	Y	4086	Y
2	Y	3752	Y
2	Y	459	Y
2	Y	2355	Y
2	Y	904	Y
2	Y	1653	Y
2	Y	3278	Y
2	Y	2273	Y
2	Y	2487	Y
2	Y	4332	Y
2	Y	2486	Y
2	Y	3540	N
2	Y	5336	Y
2	Y	663	Y
2	Y	753	Y
2	Y	4196	Y
2	Y	10134	Y
2	Y	2464	Y
2	Y	3645	Y
2	Y	6400	Y
2	Y	2340	Y
2	Y	2180	Y
2	Y	2881	Y
2	Y	3933	Y
2	Y	2682	Y
2	Y	3825	Y
2	Y	2428	Y
2	Y	3312	Y
2	Y	4476	Y
2	Y	620	N
2	Y	2566	Y
2	Y	1412	Y
2	Y	4416	Y
2	Y	3601	Y
2	Y	3398	Y
2	Y	5144	Y
2	Y	3234	Y
2	Y	3006	Y
2	Y	4497	Y
2	Y	4435	Y
2	Y	2682	Y
2	Y	3262	Y
2	Y	3156	Y
2	Y	935	Y
2	Y	3257	Y
2	Y	9476	Y
2	Y	8597	Y
2	Y	4933	Y
2	Y	781	N
2	Y	2232	Y
2	Y	2238	Y
2	Y	5429	Y
2	Y	2474	Y
2	Y	535	Y
2	Y	3388	Y
2	Y	3965	Y
2	Y	2443	N
2	Y	3565	Y
2	Y	4129	Y
2	Y	618	N
2	Y	5502	Y
2	Y	2512	Y
2	Y	3508	Y
2	Y	2294	Y
2	Y	9251	Y
2	Y	917	Y
2	Y	5647	Y
2	Y	3490	Y
2	Y	1174	Y
2	Y	5610	Y
2	Y	3736	Y
2	Y	2765	Y
2	Y	3433	Y
2	Y	2060	Y
2	Y	2086	Y
2	Y	2875	Y
2	Y	3845	Y
2	Y	2398	Y
2	Y	2430	Y
2	Y	5154	Y
2	Y	2882	Y
2	Y	2068	Y
2	Y	2269	Y
2	Y	6328	Y
2	Y	3967	Y
2	Y	2623	Y
2	Y	4240	Y
2	Y	4820	Y
2	N	486	Y
2	N	344	N
2	N	2498	Y
2	N	2230	Y
2	N	1735	Y
2	N	821	Y
2	N	271	N
2	N	861	N
2	N	1992	N
2	N	2279	Y
2	N	2505	Y
2	N	1555	Y
2	N	1733	Y
2	N	330	Y
2	N	1254	Y
2	N	619	N
2	N	418	Y
2	N	2423	Y
2	N	2222	Y
2	N	1995	Y
2	N	2199	Y
2	N	2880	Y
2	N	1407	Y
2	N	1727	N
2	N	2433	Y
2	N	2159	Y
2	N	3891	Y
2	N	2093	Y
2	N	885	N
2	N	1252	N
2	N	1021	Y
2	N	1571	Y
2	N	3494	Y
2	N	213	Y
2	N	2285	Y
2	N	2174	Y
2	N	677	Y
2	N	2713	N
2	N	4815	Y
2	N	2056	Y
2	N	4906	Y
2	N	2366	Y
2	N	1109	N
2	N	1626	Y
2	N	829	Y
2	N	1894	Y
2	N	3654	Y
2	N	384	Y
2	N	5868	Y
2	N	2475	Y
2	N	2688	Y
2	N	271	N
2	N	1486	Y
2	N	2823	Y
2	N	1592	Y
2	N	1763	Y
2	N	191	N
2	N	1561	N
2	N	895	Y
2	N	2179	Y
2	N	1354	Y
2	N	2107	Y
2	N	770	Y
2	N	2563	Y
2	N	920	Y
2	N	1138	Y
2	N	2152	Y
2	N	2834	Y
2	N	3737	Y
2	N	1708	Y
2	N	1243	Y
2	N	1799	Y
2	N	381	N
2	N	2351	Y
2	N	3749	Y
2	N	2785	Y
2	N	1153	Y
2	N	1507	Y
2	N	2307	Y
2	N	2308	Y
2	N	2806	Y
2	N	2357	Y
2	N	413	Y
2	N	1734	Y
2	N	1282	Y
2	N	640	Y
2	N	1703	Y
2	N	3189	Y
2	N	1164	Y
2	N	476	Y
2	N	1952	Y
2	N	5434	Y
2	N	525	Y
2	N	1505	Y
2	N	2312	Y
2	N	1941	Y
2	N	2285	Y
2	N	1923	Y
2	N	2007	Y
2	N	1769	Y
2	N	2228	Y
2	N	2110	Y
2	N	1263	N
2	N	2380	Y
2	N	1002	Y
2	N	2557	Y
2	N	1377	Y
2	N	768	Y
2	N	1004	Y
2	N	1618	Y
2	N	2732	Y
2	N	1427	Y
2	N	3510	Y
2	N	2140	Y
2	N	840	N
2	N	315	Y
2	N	392	N
2	N	1799	Y
2	N	838	Y
2	N	1854	Y
2	N	578	Y
2	N	522	Y
2	N	952	N
2	N	785	N
2	N	406	Y
2	N	2279	Y
2	N	1934	Y
2	N	778	N
2	N	2182	Y
2	N	1692	Y
2	N	2207	Y
2	N	511	Y
2	N	1822	Y
2	N	3230	Y
2	N	1881	Y
2	N	1410	Y
2	N	1815	N
2	N	1690	Y
2	N	1552	Y
2	N	857	Y
2	N	2084	Y
2	N	3554	Y
2	N	2637	Y
2	N	2323	Y
2	N	2343	Y
2	N	937	Y
2	N	1261	Y
2	N	3036	Y
2	N	1853	Y
2	N	367	Y
2	N	3327	Y
2	N	1454	N
2	N	487	N
2	N	2133	N
2	N	4513	Y
2	N	2380	Y
2	N	1193	Y
2	N	1257	Y
2	N	773	Y
2	N	805	Y
2	N	353	Y
2	N	2365	Y
2	N	3630	Y
2	N	2459	Y
2	N	2280	Y
2	N	1735	Y
2	N	1630	Y
2	N	1792	Y
2	N	467	Y
2	N	1849	N
2	N	1320	Y
2	N	353	Y
2	N	1846	N
2	N	987	Y
2	N	2023	Y
2	N	742	Y
2	N	358	Y
2	N	1452	Y
2	N	1887	Y
2	N	2213	Y
2	N	384	N
2	N	1473	Y
2	N	1971	Y
2	N	2151	Y
2	N	2013	Y
2	N	636	Y
2	N	2131	Y
2	N	1525	Y
2	N	2370	Y
2	N	696	Y
2	N	3111	N
2	N	1732	Y
2	N	3910	Y
2	N	407	Y
2	N	1386	Y
2	N	819	N
2	N	1625	Y
2	N	1647	Y
2	N	2229	Y
2	N	619	Y
2	N	1136	Y
2	N	496	Y
2	N	1984	Y
2	N	824	Y
2	N	1027	Y
2	N	972	Y
2	N	492	N
2	N	818	N
2	N	1275	Y
2	N	2449	Y
2	N	955	Y
2	N	957	Y
2	N	1908	N
2	N	1559	Y
2	N	2438	Y
2	N	2588	Y
2	N	866	N
2	N	2111	Y
2	N	1016	Y
2	N	2333	Y
2	N	1796	Y
2	N	579	Y
2	N	2985	Y
2	N	359	N
2	N	429	Y
2	N	1866	Y
2	N	2147	Y
2	N	1250	Y
2	N	1742	N
2	N	1613	Y
2	N	1850	Y
2	N	1610	Y
2	N	1362	Y
2	N	1937	Y
2	N	433	Y
2	N	234	N
2	N	1127	Y
2	N	1746	N
2	N	2292	Y
2	N	1615	Y
2	N	254	N
2	N	1717	Y
2	N	2176	Y
2	N	784	Y
2	N	1801	Y
2	N	560	Y
2	N	940	Y
2	N	2297	Y
2	N	491	N
2	N	2889	Y
2	N	2453	Y
2	N	892	Y
2	N	1659	Y
2	N	1948	Y
2	N	5125	Y
2	N	1598	N
2	N	774	N
2	N	292	Y
2	N	282	N
2	N	1177	Y
2	N	1959	Y
2	N	4163	Y
2	N	1743	N
2	N	1379	Y
2	N	2695	Y
2	N	2144	Y
2	N	1341	Y
2	N	1922	Y
2	N	933	N
2	N	857	Y
2	N	538	Y
2	N	852	Y
2	N	1259	Y
2	N	1780	Y
2	N	4320	Y
2	N	1134	Y
2	N	3173	Y
2	N	623	Y
2	N	1907	Y
2	N	1434	Y
2	N	4349	N
2	N	509	N
2	N	795	Y
2	N	1444	Y
2	N	483	Y
2	N	857	Y
2	N	1162	Y
2	N	2380	Y
2	N	1587	Y
2	N	3974	Y
2	N	2316	Y
2	N	1737	N
2	N	635	Y
2	N	2482	Y
2	N	2215	Y
2	N	793	N
2	N	2421	N
2	N	692	Y
2	N	3395	Y
2	N	1816	Y
2	N	1867	Y
2	N	2447	Y
2	N	1976	Y
2	N	2617	Y
2	N	1298	Y
2	N	278	N
2	N	1621	N
2	N	3965	Y
2	N	710	N
2	N	4380	Y
2	N	2512	Y
2	N	2438	Y
2	N	667	Y
2	N	574	Y
2	N	1550	Y
2	N	2994	Y
2	N	2260	Y
2	N	1313	Y
2	N	1140	Y
2	N	2460	Y
2	N	2220	Y
2	N	4084	Y
2	N	2255	Y
2	N	1050	Y
2	N	602	N
2	N	1693	N
2	N	1490	Y
2	N	589	Y
2	N	312	Y
2	N	1547	Y
2	N	2275	Y
2	N	1272	Y
2	N	337	Y
2	N	2338	Y
2	N	1458	Y
2	N	1053	N
2	N	1210	Y
2	N	1560	Y
2	N	588	Y
2	N	3048	Y
2	N	3022	Y
2	N	947	Y
2	N	2724	Y
2	N	2223	N
2	N	2026	Y
2	N	2931	Y
2	N	2361	Y
2	N	2018	Y
2	N	1891	Y
2	N	1364	Y
2	N	1659	Y
2	N	874	Y
2	N	1671	Y
2	N	2523	Y
2	N	546	Y
2	N	2235	Y
2	N	779	Y
2	N	1627	Y
2	N	1805	Y
2	N	781	Y
2	N	2307	Y
2	N	2862	Y
2	N	2213	Y
2	N	707	N
2	N	1491	Y
2	N	2091	Y
2	N	1014	Y
2	N	2890	Y
2	N	526	Y
2	N	1759	Y
2	N	1110	Y
2	N	792	Y
2	N	895	Y
2	N	1306	Y
2	N	653	Y
2	N	2704	Y
2	N	1298	N
2	N	2108	Y
2	N	619	N
2	N	1984	Y
2	N	2650	Y
2	N	983	Y
2	N	2299	N
2	N	1691	Y
2	N	2136	Y
2	N	1164	Y
2	N	2006	Y
2	N	2336	Y
2	N	1859	Y
2	N	1313	Y
2	N	401	Y
2	N	856	N
2	N	2087	Y
2	N	2036	Y
2	N	1402	Y
2	N	682	Y
2	N	375	N
2	N	2347	Y
2	N	1030	Y
2	N	3375	Y
2	N	2017	Y
2	N	417	Y
2	N	923	Y
2	N	1566	Y
2	N	2077	Y
2	N	6437	Y
2	N	1498	Y
2	N	1524	Y
2	N	1329	Y
2	N	1644	N
2	N	2972	N
2	N	475	Y
2	N	1466	Y
2	N	3040	Y
2	N	1216	Y
2	N	1827	Y
2	N	1594	Y
2	N	2270	Y
2	N	1245	N
2	N	2407	Y
2	N	1875	Y
2	N	405	Y
2	N	2045	Y
2	N	1022	Y
2	N	1185	Y
2	N	1970	Y
2	N	2168	Y
2	N	2131	Y
2	N	844	Y
2	N	685	Y
2	N	3794	N
2	N	186	N
2	N	1292	N
2	N	1536	Y
2	N	5338	Y
2	N	654	Y
2	N	1489	Y
2	N	320	Y
2	N	535	Y
2	N	2746	Y
2	N	5005	N
2	N	2421	Y
2	N	1608	Y
[truncated: 144,501 more rows]
