# Supplementary material for: Naked mole-rat mortality rates defy Gompertzian laws by not increasing with age
Source: eLife. 2018 Jan 24;7:e31157. doi: 10.7554/eLife.31157 (PMC5783610; doi:10.7554/eLife.31157)
Supplement: Supplementary file 5. — These simulations were run as described in Methods, with a starting population of 1747 non-breeders. One hundred simulations were run. This is a comma-separated text file, formatted as described for Supplementary file 3. [file elife-31157-supp5.csv]

Sim	Br	Ls	Cen
1	N	727	N
1	N	734	N
1	N	675	Y
1	N	2084	Y
1	N	1568	Y
1	N	2408	Y
1	N	3542	Y
1	N	1649	Y
1	N	1492	Y
1	N	1068	Y
1	N	481	Y
1	N	2260	Y
1	N	906	N
1	N	2463	Y
1	N	297	Y
1	N	1549	Y
1	N	625	Y
1	N	3603	Y
1	N	1530	N
1	N	1028	Y
1	N	4026	Y
1	N	472	Y
1	N	2206	Y
1	N	324	N
1	N	3276	Y
1	N	3308	Y
1	N	1518	Y
1	N	4485	Y
1	N	2122	Y
1	N	374	Y
1	N	1662	Y
1	N	2056	Y
1	N	1955	Y
1	N	546	Y
1	N	494	N
1	N	1928	Y
1	N	1529	Y
1	N	2306	Y
1	N	2361	Y
1	N	2354	Y
1	N	1781	Y
1	N	2399	Y
1	N	770	N
1	N	2097	Y
1	N	1750	Y
1	N	3098	Y
1	N	1427	Y
1	N	735	Y
1	N	1916	Y
1	N	862	Y
1	N	4043	Y
1	N	804	Y
1	N	2852	Y
1	N	1581	N
1	N	375	Y
1	N	2522	Y
1	N	935	Y
1	N	2323	Y
1	N	3181	Y
1	N	743	N
1	N	3281	Y
1	N	3425	Y
1	N	1632	Y
1	N	2059	Y
1	N	1000	Y
1	N	2664	Y
1	N	1761	N
1	N	1123	N
1	N	2378	Y
1	N	2248	N
1	N	493	Y
1	N	2504	Y
1	N	2068	Y
1	N	1859	Y
1	N	3647	Y
1	N	2443	Y
1	N	2718	Y
1	N	1735	Y
1	N	1076	N
1	N	2865	Y
1	N	1750	Y
1	N	1575	Y
1	N	2352	Y
1	N	1848	Y
1	N	1197	Y
1	N	1829	Y
1	N	2399	Y
1	N	1615	Y
1	N	1934	Y
1	N	2695	Y
1	N	959	Y
1	N	515	Y
1	N	555	Y
1	N	3088	Y
1	N	3265	Y
1	N	2773	Y
1	N	705	Y
1	N	2636	Y
1	N	932	Y
1	N	1870	Y
1	N	2582	Y
1	N	455	Y
1	N	4646	Y
1	N	3033	Y
1	N	2357	Y
1	N	1272	Y
1	N	897	N
1	N	2103	Y
1	N	1626	Y
1	N	2580	Y
1	N	1864	Y
1	N	3193	N
1	N	3433	Y
1	N	1008	Y
1	N	2738	Y
1	N	2232	Y
1	N	1892	Y
1	N	632	Y
1	N	1184	N
1	N	1671	Y
1	N	2188	Y
1	N	2178	Y
1	N	2436	Y
1	N	1322	Y
1	N	781	Y
1	N	1536	Y
1	N	2374	Y
1	N	620	Y
1	N	1929	Y
1	N	762	Y
1	N	1510	N
1	N	2909	Y
1	N	2444	Y
1	N	2304	Y
1	N	784	N
1	N	1797	N
1	N	1727	Y
1	N	2555	Y
1	N	1685	Y
1	N	1677	Y
1	N	606	N
1	N	2044	Y
1	N	1566	Y
1	N	1008	Y
1	N	1228	Y
1	N	2225	Y
1	N	2447	Y
1	N	3844	Y
1	N	279	Y
1	N	2286	Y
1	N	1926	Y
1	N	904	Y
1	N	2084	Y
1	N	227	N
1	N	2454	Y
1	N	2997	Y
1	N	4414	Y
1	N	798	Y
1	N	224	N
1	N	1942	Y
1	N	1027	Y
1	N	2256	Y
1	N	914	N
1	N	806	Y
1	N	1937	Y
1	N	1554	Y
1	N	629	Y
1	N	567	N
1	N	855	Y
1	N	1626	Y
1	N	1056	Y
1	N	1779	Y
1	N	719	N
1	N	583	N
1	N	1574	Y
1	N	2169	Y
1	N	2473	Y
1	N	853	N
1	N	2628	Y
1	N	1153	N
1	N	802	N
1	N	1751	Y
1	N	2101	Y
1	N	2853	Y
1	N	1857	Y
1	N	2149	Y
1	N	2317	Y
1	N	919	Y
1	N	2262	Y
1	N	2765	Y
1	N	2372	Y
1	N	3281	Y
1	N	2513	Y
1	N	976	Y
1	N	363	N
1	N	1685	Y
1	N	1103	Y
1	N	2148	Y
1	N	356	N
1	N	3271	N
1	N	1519	Y
1	N	192	Y
1	N	596	Y
1	N	3188	Y
1	N	860	Y
1	N	2788	Y
1	N	1960	Y
1	N	3398	Y
1	N	1342	Y
1	N	2230	Y
1	N	2835	Y
1	N	1544	N
1	N	2190	Y
1	N	1423	Y
1	N	1785	Y
1	N	2763	Y
1	N	855	Y
1	N	2213	Y
1	N	2170	Y
1	N	5837	Y
1	N	1558	Y
1	N	401	Y
1	N	1838	Y
1	N	555	Y
1	N	1832	Y
1	N	327	Y
1	N	562	N
1	N	2953	Y
1	N	4579	Y
1	N	3943	Y
1	N	869	Y
1	N	1974	Y
1	N	2154	Y
1	N	860	Y
1	N	2347	Y
1	N	655	Y
1	N	3334	Y
1	N	3950	Y
1	N	2216	Y
1	N	305	Y
1	N	1513	Y
1	N	1522	Y
1	N	1769	Y
1	N	2046	Y
1	N	2182	Y
1	N	2307	Y
1	N	1314	Y
1	N	2603	Y
1	N	567	Y
1	N	483	Y
1	N	1807	Y
1	N	1821	Y
1	N	833	N
1	N	1766	Y
1	N	1816	Y
1	N	2237	Y
1	N	1566	Y
1	N	2162	Y
1	N	2047	Y
1	N	1799	Y
1	N	2401	Y
1	N	2294	Y
1	N	1869	Y
1	N	1148	N
1	N	1170	Y
1	N	2254	Y
1	N	321	N
1	N	828	Y
1	N	3856	Y
1	N	1199	N
1	N	1584	Y
1	N	808	Y
1	N	2425	Y
1	N	3216	Y
1	N	973	Y
1	N	788	Y
1	N	1072	N
1	N	586	Y
1	N	4436	Y
1	N	3900	Y
1	N	2392	Y
1	N	2839	Y
1	N	1709	Y
1	N	2837	Y
1	N	572	Y
1	N	1523	N
1	N	3945	Y
1	N	2522	Y
1	N	1453	Y
1	N	641	N
1	N	2377	Y
1	N	1202	Y
1	N	977	Y
1	N	1876	Y
1	N	2146	Y
1	N	1504	Y
1	N	420	Y
1	N	1389	Y
1	N	624	Y
1	N	2095	Y
1	N	2281	Y
1	N	2803	Y
1	N	1090	N
1	N	3077	Y
1	N	2087	Y
1	N	2135	Y
1	N	819	Y
1	N	1984	Y
1	N	458	Y
1	N	4889	Y
1	N	2022	Y
1	N	249	N
1	N	776	Y
1	N	2882	Y
1	N	2365	Y
1	N	2404	Y
1	N	1070	N
1	N	711	Y
1	N	984	Y
1	N	736	Y
1	N	955	Y
1	N	1202	Y
1	N	4821	Y
1	N	1686	Y
1	N	2433	Y
1	N	1068	Y
1	N	6132	Y
1	N	2585	Y
1	N	333	N
1	N	1291	N
1	N	1137	N
1	N	2295	Y
1	N	2340	Y
1	N	1100	Y
1	N	2455	Y
1	N	2918	Y
1	N	788	Y
1	N	2446	Y
1	N	598	Y
1	N	1018	Y
1	N	759	Y
1	N	2395	Y
1	N	1564	Y
1	N	254	Y
1	N	2631	Y
1	N	2232	Y
1	N	3051	Y
1	N	1539	Y
1	N	1851	Y
1	N	1529	Y
1	N	2112	Y
1	N	740	Y
1	N	3203	Y
1	N	1665	N
1	N	2353	N
1	N	733	Y
1	N	799	Y
1	N	1318	Y
1	N	2033	Y
1	N	1893	Y
1	N	503	Y
1	N	1559	N
1	N	859	N
1	N	2010	Y
1	N	4497	Y
1	N	442	Y
1	N	1261	Y
1	N	2024	Y
1	N	2336	Y
1	N	2138	Y
1	N	437	Y
1	N	3598	N
1	N	1887	Y
1	N	700	Y
1	N	801	Y
1	N	1391	Y
1	N	1254	N
1	N	1539	Y
1	N	2509	Y
1	N	873	Y
1	N	654	Y
1	N	330	N
1	N	1541	Y
1	N	605	Y
1	N	420	Y
1	N	899	Y
1	N	2797	N
1	N	3225	N
1	N	435	Y
1	N	2721	Y
1	N	4095	N
1	N	1016	Y
1	N	941	N
1	N	542	Y
1	N	877	N
1	N	1769	Y
1	N	1400	Y
1	N	1611	Y
1	N	418	Y
1	N	1847	Y
1	N	2300	Y
1	N	738	Y
1	N	505	N
1	N	1953	Y
1	N	2252	Y
1	N	1479	Y
1	N	1541	Y
1	N	586	Y
1	N	2231	Y
1	N	1316	Y
1	N	1897	Y
1	N	2047	N
1	N	1852	N
1	N	590	Y
1	N	592	Y
1	N	470	Y
1	N	439	Y
1	N	791	Y
1	N	384	N
1	N	744	Y
1	N	689	Y
1	N	680	Y
1	N	3222	Y
1	N	1738	Y
1	N	3079	N
1	N	3731	Y
1	N	1572	Y
1	N	869	Y
1	N	637	Y
1	N	756	Y
1	N	492	Y
1	N	906	Y
1	N	1909	Y
1	N	1628	N
1	N	1922	Y
1	N	2420	Y
1	N	313	N
1	N	1746	N
1	N	2365	Y
1	N	780	Y
1	N	2342	Y
1	N	2047	Y
1	N	2389	Y
1	N	781	Y
1	N	1882	Y
1	N	1660	Y
1	N	874	Y
1	N	1694	Y
1	N	349	N
1	N	1979	Y
1	N	1357	Y
1	N	1519	Y
1	N	1384	N
1	N	1352	Y
1	N	1371	Y
1	N	851	Y
1	N	589	Y
1	N	324	Y
1	N	2187	Y
1	N	607	Y
1	N	4541	Y
1	N	1781	Y
1	N	2455	Y
1	N	1879	Y
1	N	1192	N
1	N	3034	Y
1	N	2225	Y
1	N	1377	Y
1	N	962	Y
1	N	1555	Y
1	N	1315	N
1	N	1862	Y
1	N	2471	Y
1	N	2406	Y
1	N	755	Y
1	N	2455	Y
1	N	2283	Y
1	N	2023	Y
1	N	1373	Y
1	N	3401	N
1	N	1699	Y
1	N	2633	Y
1	N	2428	Y
1	N	1583	Y
1	N	2385	Y
1	N	427	Y
1	N	1522	N
1	N	3097	Y
1	N	947	Y
1	N	613	Y
1	N	3437	Y
1	N	1009	Y
1	N	887	Y
1	N	2497	Y
1	N	1338	Y
1	N	819	N
1	N	997	N
1	N	1850	Y
1	N	1461	N
1	N	208	Y
1	N	964	N
1	N	1546	Y
1	N	1057	N
1	N	197	N
1	N	1451	Y
1	N	818	Y
1	N	2874	N
1	N	2384	Y
1	N	3160	Y
1	N	566	Y
1	N	2107	Y
1	N	797	N
1	N	2319	Y
1	N	191	Y
1	N	854	Y
1	N	527	Y
1	N	2649	Y
1	N	1710	Y
1	N	3291	Y
1	N	2341	Y
1	N	2422	Y
1	N	1285	Y
1	N	2056	Y
1	N	607	Y
1	N	2327	Y
1	N	1108	Y
1	N	586	Y
1	N	1761	Y
1	N	1450	Y
1	N	734	Y
1	N	901	N
1	N	515	N
1	N	1761	Y
1	N	1006	Y
1	N	1261	Y
1	N	3759	Y
1	N	3364	Y
1	N	1454	Y
1	N	1532	Y
1	N	2363	Y
1	N	3415	Y
1	N	2466	Y
1	N	1248	Y
1	N	2912	Y
1	N	1706	Y
1	N	2362	Y
1	N	1762	Y
1	N	2956	Y
1	N	697	Y
1	N	978	Y
1	N	1331	N
1	N	3032	Y
1	N	1822	Y
1	N	2520	Y
1	N	1503	Y
1	N	3283	N
1	N	2473	Y
1	N	807	Y
1	N	553	Y
1	N	8254	Y
1	N	1936	Y
1	N	374	N
1	N	1715	Y
1	N	240	N
1	N	2325	Y
1	N	1334	Y
1	N	2666	Y
1	N	2103	Y
1	N	3636	Y
1	N	2349	Y
1	N	2406	Y
1	N	2107	Y
1	N	1420	N
1	N	1306	Y
1	N	504	Y
1	N	1207	Y
1	N	2356	Y
1	N	2693	N
1	N	1475	Y
1	N	2017	Y
1	N	1126	N
1	N	2342	Y
1	N	1580	Y
1	N	1826	Y
1	N	641	N
1	N	202	Y
1	N	1293	Y
1	N	2787	Y
1	N	800	Y
1	N	1973	Y
1	N	2280	Y
1	N	719	Y
1	N	722	N
1	N	3183	Y
1	N	2050	Y
1	N	1637	N
1	N	641	Y
1	N	584	Y
1	N	2008	Y
1	N	1988	Y
1	N	1945	Y
1	N	960	Y
1	N	778	Y
1	N	1602	Y
1	N	1617	Y
1	N	2167	Y
1	N	1799	Y
1	N	2402	Y
1	N	1845	Y
1	N	980	Y
1	N	618	Y
1	N	1911	Y
1	N	2257	Y
1	N	4516	Y
1	N	1404	Y
1	N	2516	Y
1	N	2449	Y
1	N	2137	Y
1	N	835	N
1	N	2569	Y
1	N	718	N
1	N	1423	Y
1	N	185	Y
1	N	587	Y
1	N	599	Y
1	N	535	N
1	N	767	Y
1	N	2232	Y
1	N	1856	Y
1	N	269	Y
1	N	2104	Y
1	N	4744	Y
1	N	1303	Y
1	N	1575	Y
1	N	3029	Y
1	N	1724	Y
1	N	2517	Y
1	N	878	Y
1	N	1206	Y
1	N	512	Y
1	N	504	Y
1	N	1490	Y
1	N	1289	N
1	N	1989	Y
1	N	2236	Y
1	N	437	N
1	N	1300	Y
1	N	1714	Y
1	N	2357	Y
1	N	1833	Y
1	N	1669	Y
1	N	823	Y
1	N	2870	Y
1	N	1763	Y
1	N	3326	Y
1	N	1155	Y
1	N	2228	Y
1	N	3973	Y
1	N	2293	Y
1	N	931	Y
1	N	1728	Y
1	N	2723	Y
1	N	524	Y
1	N	454	Y
1	N	1829	Y
1	N	704	Y
1	N	1565	Y
1	N	1908	Y
1	N	946	Y
1	N	2727	Y
1	N	190	N
1	N	1257	Y
1	N	1339	Y
1	N	2895	Y
1	N	2439	Y
1	N	2168	Y
1	N	1348	Y
1	N	639	Y
1	N	1534	Y
1	N	815	N
1	N	785	Y
1	N	1384	Y
1	N	932	Y
1	N	1017	N
1	N	2431	Y
1	N	1480	Y
1	N	470	Y
1	N	659	Y
1	N	1867	Y
1	N	3944	Y
1	N	1600	N
1	N	341	Y
1	N	1208	Y
1	N	996	Y
1	N	1418	Y
1	N	1747	Y
1	N	2691	N
1	N	630	Y
1	N	1327	N
1	N	2268	Y
1	N	768	Y
1	N	2373	Y
1	N	1318	Y
1	N	1046	Y
1	N	2273	Y
1	N	3115	Y
1	N	2239	Y
1	N	1367	Y
1	N	2189	N
1	N	1570	Y
1	N	439	N
1	N	2649	Y
1	N	478	N
1	N	392	N
1	N	1292	Y
1	N	323	Y
1	N	1932	Y
1	N	388	Y
1	N	538	Y
1	N	658	Y
1	N	3255	Y
1	N	1286	Y
1	N	292	Y
1	N	767	N
1	N	751	N
1	N	3269	Y
1	N	509	Y
1	N	2292	Y
1	N	2753	Y
1	N	1576	N
1	N	2491	Y
1	N	2271	Y
1	N	1770	Y
1	N	2814	Y
1	N	278	Y
1	N	3365	Y
1	N	539	N
1	N	3963	Y
1	N	1838	N
1	N	1576	Y
1	N	2030	Y
1	N	1329	Y
1	N	1832	Y
1	N	2933	Y
1	N	2364	Y
1	N	1334	Y
1	N	3745	Y
1	N	689	Y
1	N	2048	Y
1	N	3540	Y
1	N	1794	Y
1	N	2044	Y
1	N	1717	Y
1	N	219	N
1	N	280	N
1	N	1302	Y
1	N	1127	Y
1	N	3261	Y
1	N	2277	Y
1	N	1105	Y
1	N	2580	Y
1	N	2380	Y
1	N	2346	Y
1	N	3024	N
1	N	2056	Y
1	N	1492	Y
1	N	2667	Y
1	N	3843	Y
1	N	1468	Y
1	N	2773	Y
1	N	1655	Y
1	N	850	Y
1	N	666	Y
1	N	1665	N
1	N	190	N
1	N	3350	Y
1	N	540	Y
1	N	1884	Y
1	N	394	Y
1	N	1746	Y
1	N	1696	Y
1	N	539	N
1	N	1422	Y
1	N	1259	Y
1	N	2278	Y
1	N	2737	Y
1	N	2167	Y
1	N	1346	Y
1	N	788	Y
1	N	1095	Y
1	N	2020	Y
1	N	1130	N
1	N	1582	Y
1	N	2259	Y
1	N	507	N
1	N	4969	N
1	N	1857	Y
1	N	1004	Y
1	N	3016	Y
1	N	2879	Y
1	N	1684	Y
1	N	1571	Y
1	N	3115	Y
1	N	1098	Y
1	N	739	Y
1	N	2435	Y
1	N	1334	Y
1	N	2103	Y
1	N	1801	Y
1	N	2871	Y
1	N	1516	Y
1	N	592	Y
1	N	782	Y
1	N	2065	Y
1	N	1118	Y
1	N	1435	Y
1	N	3848	Y
1	N	718	Y
1	N	4110	Y
1	N	2107	Y
1	N	282	Y
1	N	1478	Y
1	N	2305	Y
1	N	350	Y
1	N	840	Y
1	N	741	Y
1	N	2128	Y
1	N	3327	Y
1	N	3333	Y
1	N	2276	Y
1	N	2297	Y
1	N	1601	N
1	N	1289	Y
1	N	589	Y
1	N	2354	Y
1	N	1300	N
1	N	960	Y
1	N	422	N
1	N	1388	Y
1	N	206	N
1	N	1558	Y
1	N	523	Y
1	N	4430	Y
1	N	1556	Y
1	N	1516	Y
1	N	1093	Y
1	N	2004	Y
1	N	2684	Y
1	N	351	N
1	N	1808	Y
1	N	2453	Y
1	N	629	Y
1	N	439	Y
1	N	868	Y
1	N	1571	Y
1	N	1578	Y
1	N	575	Y
1	N	2780	Y
1	N	1588	N
1	N	1865	Y
1	N	409	Y
1	N	2046	Y
1	N	479	Y
1	N	1087	Y
1	N	498	N
1	N	1933	Y
1	N	2208	Y
1	N	2298	Y
1	N	2161	Y
1	N	1576	Y
1	N	532	Y
1	N	2297	Y
1	N	2282	Y
1	N	1325	N
1	N	2262	Y
1	N	1133	Y
1	N	2037	Y
1	N	857	Y
1	N	2551	N
1	N	2266	Y
1	N	4886	Y
1	N	1707	Y
1	N	587	Y
1	N	459	Y
1	N	3068	Y
1	N	1883	Y
1	N	966	Y
1	N	2115	Y
1	N	1625	Y
1	N	1254	Y
1	N	350	N
1	N	2483	Y
1	N	516	Y
1	N	2415	Y
1	N	2100	Y
1	N	2615	Y
1	N	1783	Y
1	N	266	N
1	N	440	N
1	N	2826	Y
1	N	1261	Y
1	N	1509	Y
1	N	2614	Y
1	N	2340	Y
1	N	2014	Y
1	N	3822	Y
1	N	1184	N
1	N	2434	Y
1	N	2726	Y
1	N	2985	Y
1	N	1009	N
1	N	2218	Y
1	N	2054	Y
1	N	1972	Y
1	N	2675	Y
1	N	1698	N
1	N	2971	Y
1	N	2154	N
1	N	1274	Y
1	N	2272	Y
1	N	1535	Y
1	N	2324	Y
1	N	951	Y
1	N	209	N
1	N	936	Y
1	N	4212	Y
1	N	1510	Y
1	N	2376	Y
1	N	456	Y
1	N	1808	Y
1	N	2357	Y
1	N	1721	Y
1	N	888	N
1	N	3630	Y
1	N	1576	Y
1	N	805	N
1	N	789	Y
1	N	530	N
1	N	1460	Y
1	N	1640	Y
1	N	2290	Y
1	N	2176	Y
1	N	994	Y
1	N	2488	Y
1	N	2660	Y
1	N	3252	Y
1	N	1190	Y
1	N	2122	Y
1	N	4419	Y
1	N	841	Y
1	N	2557	Y
1	N	551	Y
1	N	4785	Y
1	N	505	Y
1	N	400	Y
1	N	1509	Y
1	N	271	Y
1	N	609	Y
1	N	564	Y
1	N	2936	Y
1	N	1008	Y
1	N	1006	Y
1	N	2797	Y
1	N	2428	Y
1	N	1403	Y
1	N	2647	Y
1	N	638	Y
1	N	2288	Y
1	N	727	N
1	N	2316	Y
1	N	1494	Y
1	N	664	Y
1	N	846	Y
1	N	2462	Y
1	N	1242	Y
1	N	2955	Y
1	N	531	Y
1	N	700	Y
1	N	838	Y
1	N	433	Y
1	N	3341	Y
1	N	2096	N
1	N	1466	Y
1	N	427	Y
1	N	764	Y
1	N	3563	Y
1	N	2398	Y
1	N	315	Y
1	N	1202	N
1	N	2294	Y
1	N	2444	Y
1	N	1987	Y
1	N	410	Y
1	N	1700	Y
1	N	1910	Y
1	N	2483	Y
1	N	1322	Y
1	N	1594	Y
1	N	2251	Y
1	N	2319	Y
1	N	2176	Y
1	N	1294	N
1	N	798	Y
1	N	2521	Y
1	N	1837	Y
1	N	2153	Y
1	N	539	Y
1	N	2075	Y
1	N	3807	N
1	N	1916	Y
1	N	1515	Y
1	N	2637	Y
1	N	4775	N
1	N	959	Y
1	N	604	Y
1	N	667	Y
1	N	1957	Y
1	N	1508	Y
1	N	1841	Y
1	N	1714	Y
1	N	2222	Y
1	N	1865	Y
1	N	1314	Y
1	N	1088	Y
1	N	2106	Y
1	N	639	Y
1	N	2784	Y
1	N	1047	N
1	N	1122	Y
1	N	1378	N
1	N	2363	Y
1	N	1502	Y
1	N	2005	Y
1	N	1935	Y
1	N	600	Y
1	N	670	Y
1	N	2320	Y
1	N	1200	Y
1	N	302	N
1	N	1905	Y
1	N	419	Y
1	N	1063	Y
1	N	1668	Y
1	N	1772	Y
1	N	1181	N
1	N	2376	Y
1	N	1562	Y
1	N	2201	N
1	N	867	Y
1	N	1618	Y
1	N	6157	Y
1	N	2947	Y
1	N	1742	Y
1	N	1555	Y
1	N	2113	Y
1	N	1313	Y
1	N	1943	Y
1	N	2707	Y
1	N	2295	Y
1	N	512	Y
1	N	2309	N
1	N	710	Y
1	N	2451	Y
1	N	690	Y
1	N	863	N
1	N	2275	Y
1	N	1462	Y
1	N	6300	Y
1	N	3200	Y
1	N	1011	Y
1	N	1813	Y
1	N	498	Y
1	N	359	N
1	N	3157	Y
1	N	438	Y
1	N	760	N
1	N	2553	Y
1	N	2170	Y
1	N	2392	Y
1	N	2394	Y
1	N	1881	Y
1	N	4107	Y
1	N	755	Y
1	N	1498	N
1	N	2313	Y
1	N	2350	Y
1	N	658	Y
1	N	3110	Y
1	N	3532	Y
1	N	2777	Y
1	N	2308	Y
1	N	2910	Y
1	N	2322	Y
1	N	3027	Y
1	N	1565	Y
1	N	1742	Y
1	N	2931	Y
1	N	515	Y
1	N	2459	Y
1	N	2477	Y
1	N	3670	Y
1	N	1696	Y
1	N	1620	N
1	N	1527	Y
1	N	2819	Y
1	N	723	Y
1	N	671	Y
1	N	772	Y
1	N	1592	Y
1	N	2437	Y
1	N	2404	Y
1	N	1383	Y
1	N	1091	Y
1	N	880	Y
1	N	1765	Y
1	N	810	Y
1	N	3070	Y
1	N	1880	Y
1	N	1635	Y
1	N	1880	Y
1	N	3623	Y
1	N	611	Y
1	N	1321	Y
1	N	676	N
1	N	1640	Y
1	N	420	Y
1	N	1533	Y
1	N	1405	N
1	N	1766	Y
1	N	1488	Y
1	N	423	Y
1	N	542	Y
1	N	2181	N
1	N	2467	Y
1	N	2437	Y
1	N	2670	N
1	N	1789	Y
1	N	2227	Y
1	N	646	Y
1	N	2295	Y
1	N	1481	Y
1	N	1668	Y
1	N	1779	Y
1	N	3006	Y
1	N	2388	Y
1	N	2091	Y
1	N	2160	Y
1	N	1385	Y
1	N	833	N
1	N	2025	Y
1	N	846	Y
1	N	2624	Y
1	N	218	N
1	N	1774	Y
1	N	813	Y
1	N	2452	Y
1	N	2591	Y
1	N	1620	Y
1	N	338	Y
1	N	622	Y
1	N	917	Y
1	N	941	N
1	N	2096	Y
1	N	864	Y
1	N	1918	Y
1	N	890	Y
1	N	2379	Y
1	N	361	N
1	N	2738	Y
1	N	1488	Y
1	N	378	N
1	N	349	Y
1	N	885	N
1	N	2008	Y
1	N	396	Y
1	N	1588	Y
1	N	1033	Y
1	N	1973	Y
1	N	1349	Y
1	N	1884	Y
1	N	4441	Y
1	N	975	Y
1	N	596	Y
1	N	2339	Y
1	N	1186	Y
1	N	456	N
1	N	3286	Y
1	N	2050	Y
1	N	1804	Y
1	N	1403	N
1	N	2350	Y
1	N	1983	Y
1	N	1529	Y
1	N	3451	Y
1	N	1639	Y
1	N	822	Y
1	N	572	Y
1	N	287	N
1	N	2242	Y
1	N	1595	N
1	N	1703	Y
1	N	404	N
1	N	1634	Y
1	N	1565	Y
1	N	1945	Y
1	N	931	Y
1	N	291	Y
1	N	1804	Y
1	N	3531	Y
1	N	981	Y
1	N	3108	Y
1	N	7110	Y
1	N	2615	Y
1	N	1950	Y
1	N	1506	Y
1	N	2708	Y
1	N	1029	N
1	N	622	Y
1	N	826	Y
1	N	677	Y
1	N	1788	Y
1	N	3071	Y
1	N	1296	N
1	N	2008	Y
1	N	574	Y
1	N	2318	Y
1	N	3818	Y
1	N	2102	Y
1	N	2681	Y
1	N	3735	Y
1	N	1856	Y
1	N	1771	Y
1	N	523	Y
1	N	2261	Y
1	N	1406	Y
1	N	2703	Y
1	N	1580	Y
1	N	4402	Y
1	N	1589	N
1	N	1745	Y
1	N	2096	Y
1	N	2161	Y
1	N	2917	Y
1	N	1340	Y
1	N	2000	Y
1	N	2125	Y
1	N	548	Y
1	N	1739	Y
1	N	3248	N
1	N	3269	Y
1	N	1281	Y
1	N	1064	Y
1	N	2221	Y
1	N	255	Y
1	N	2345	Y
1	N	4257	Y
1	N	3004	Y
1	N	682	Y
1	N	2756	Y
1	N	2114	Y
1	N	445	Y
1	N	1498	Y
1	N	1063	Y
1	N	1329	N
1	N	912	Y
1	N	1254	Y
1	N	798	N
1	N	1328	Y
1	N	784	N
1	N	790	Y
1	N	3095	Y
1	N	1116	Y
1	N	1134	Y
1	N	459	Y
1	N	3131	Y
1	N	1685	Y
1	N	2208	Y
1	N	1536	Y
1	N	2453	Y
1	N	2344	Y
1	N	1594	Y
1	N	2043	N
1	N	2104	Y
1	N	1825	Y
1	N	3111	Y
1	N	1326	Y
1	N	2407	Y
1	N	1160	N
1	N	2107	Y
1	N	286	Y
1	N	662	N
1	N	2947	N
1	N	1689	Y
1	N	1593	Y
1	N	1532	Y
1	N	1465	Y
1	N	1340	Y
1	N	950	Y
1	N	3156	Y
1	N	1938	Y
1	N	1612	Y
1	N	2390	Y
1	N	5328	Y
1	N	926	Y
1	N	1565	Y
1	N	2193	Y
1	N	2127	Y
1	N	2325	Y
1	N	1971	Y
1	N	2479	Y
1	N	1048	Y
1	N	307	Y
1	N	3143	Y
1	N	2025	Y
1	N	577	Y
1	N	1833	Y
1	N	1513	Y
1	N	1574	Y
1	N	2536	Y
1	N	1113	N
1	N	456	Y
1	N	1597	Y
1	N	2184	Y
1	N	454	Y
1	N	1188	Y
1	N	1524	N
1	N	1679	Y
1	N	803	Y
1	N	2194	Y
1	N	1466	Y
1	N	2802	Y
1	N	2176	Y
1	N	2933	Y
1	N	494	Y
1	N	1331	Y
1	N	2294	Y
1	N	1747	Y
1	N	2374	Y
1	N	2569	Y
1	N	1048	Y
1	N	183	N
1	N	5196	Y
1	N	2054	Y
1	N	1341	Y
1	N	1200	N
1	N	1841	Y
1	N	2699	Y
1	N	451	Y
1	N	2969	Y
1	N	741	Y
1	N	1622	Y
1	N	935	N
1	N	1478	Y
1	N	357	Y
1	N	2367	Y
1	N	2602	N
1	N	2389	Y
1	N	608	Y
1	N	1996	Y
1	N	2266	Y
1	N	903	Y
1	N	256	Y
1	N	1855	Y
1	N	2032	Y
1	N	527	Y
1	N	2257	Y
1	N	2436	Y
1	N	3184	Y
1	N	1191	Y
1	N	2339	Y
1	N	2061	Y
1	N	1589	Y
1	N	1913	Y
1	N	2518	Y
1	N	1762	Y
1	N	1477	Y
1	N	2407	Y
1	N	1958	Y
1	N	253	Y
1	N	1198	Y
1	N	3691	Y
1	N	1877	Y
1	N	3446	Y
1	N	3161	Y
1	N	1950	Y
1	N	1801	Y
1	N	711	Y
1	N	273	Y
1	N	1766	Y
1	N	1648	Y
1	N	3004	N
1	N	2247	Y
1	N	1269	Y
1	N	2157	Y
1	N	1739	Y
1	N	726	Y
1	N	1399	Y
1	N	2250	Y
1	N	3170	Y
1	N	3275	Y
1	N	1456	Y
1	N	1807	Y
1	N	1606	Y
1	N	772	Y
1	N	1467	Y
1	N	1363	Y
1	N	477	Y
1	N	2830	N
1	N	2636	Y
1	N	364	N
1	N	2006	Y
1	N	413	Y
1	N	2050	Y
1	N	1682	Y
1	N	1746	Y
1	N	2012	Y
1	N	1912	Y
1	N	2412	Y
1	N	5458	N
1	N	1985	Y
1	N	502	Y
1	N	1516	Y
1	N	1552	Y
1	N	2366	Y
1	N	663	Y
1	N	329	N
1	N	837	Y
1	N	565	Y
1	N	1698	Y
1	N	2040	Y
1	N	1938	Y
1	N	1228	N
1	N	2597	Y
1	N	3884	Y
1	N	2310	N
1	N	1875	N
1	N	1376	Y
1	N	1708	Y
1	N	703	Y
1	N	2264	Y
1	N	1807	Y
1	N	226	Y
1	N	2353	Y
1	N	1216	N
1	N	1007	N
1	N	1463	Y
1	N	3180	Y
1	N	2558	Y
1	N	1531	Y
1	N	2407	Y
1	N	2010	Y
1	N	2279	Y
1	N	1917	Y
1	N	823	Y
1	N	3178	Y
1	N	646	Y
1	N	1285	Y
1	N	1348	Y
1	N	4224	Y
1	N	2164	Y
1	N	1815	N
1	N	1520	Y
1	N	1261	Y
1	N	995	Y
1	N	1865	Y
1	N	1890	Y
1	N	424	Y
1	N	3947	Y
1	N	2628	Y
1	N	1465	Y
1	N	316	Y
1	N	1536	N
1	N	651	Y
1	N	1727	Y
1	N	894	Y
1	N	2783	Y
1	N	1406	Y
1	N	2152	Y
1	N	434	Y
1	N	1913	Y
1	N	1606	Y
1	N	377	Y
1	N	2273	Y
1	N	1643	Y
1	N	502	N
1	N	1548	N
1	N	449	Y
1	N	2027	Y
1	N	1546	Y
1	N	2384	Y
1	N	791	N
1	N	864	Y
1	N	1966	Y
1	N	1598	Y
1	N	625	N
1	N	1779	Y
1	N	1195	Y
1	N	399	Y
1	N	1324	Y
1	N	1594	Y
1	N	2097	Y
1	N	2307	Y
1	N	1147	N
1	N	1880	Y
1	N	1705	Y
1	N	1846	Y
1	N	759	Y
1	N	2537	Y
1	N	2165	Y
1	N	253	N
1	N	378	Y
1	N	2250	N
1	N	3421	Y
1	N	648	Y
1	N	1498	Y
1	N	1995	Y
1	N	728	Y
1	N	1577	Y
1	N	2466	Y
1	N	1772	Y
1	N	2228	Y
1	N	388	Y
1	N	750	Y
1	N	1518	N
1	N	1628	N
1	N	2092	N
1	N	1617	Y
1	N	2012	Y
1	N	2231	Y
1	N	1302	N
1	N	747	Y
1	N	577	Y
1	N	3892	Y
1	N	676	Y
1	N	2687	Y
1	N	2387	Y
1	N	838	Y
1	N	2424	Y
1	N	1502	Y
1	N	635	Y
1	N	3913	Y
1	N	1850	Y
1	N	535	N
1	N	272	Y
1	N	220	N
1	N	1119	N
1	N	2416	Y
1	N	1699	Y
1	N	2944	Y
1	N	1957	Y
1	N	1812	N
1	N	2731	Y
1	N	2278	Y
1	N	937	Y
1	N	1540	N
1	N	1639	Y
1	N	247	Y
1	N	1663	Y
1	N	1589	Y
1	N	1856	Y
1	N	2860	Y
1	N	2339	Y
1	N	1125	N
1	N	735	Y
1	N	1139	Y
1	N	1777	Y
1	N	2262	Y
1	N	4267	Y
1	N	1079	Y
1	N	2554	Y
1	N	1294	Y
1	N	231	N
1	N	2267	Y
1	N	4676	Y
1	N	1887	Y
1	N	559	N
1	N	1061	Y
1	N	2235	Y
1	N	424	N
1	N	881	Y
1	N	1524	Y
1	N	949	Y
1	N	1042	Y
1	N	473	N
1	N	2036	N
1	N	2786	Y
1	N	682	Y
1	N	644	Y
1	N	563	Y
1	N	2318	Y
1	N	629	Y
1	N	2041	Y
1	N	1244	Y
1	N	2068	Y
1	N	2276	Y
1	N	1324	Y
1	N	991	Y
1	N	583	Y
1	N	463	Y
1	N	391	Y
1	N	2766	Y
1	N	846	Y
1	N	2964	Y
1	N	1079	N
1	N	2355	Y
1	N	2831	Y
1	N	1452	Y
1	N	1514	Y
1	N	510	Y
1	N	3685	Y
1	N	922	N
1	N	1576	Y
1	N	2042	Y
1	N	1621	Y
1	N	2702	Y
1	N	1764	Y
1	N	3714	N
1	N	1321	N
1	N	2195	Y
1	N	1612	Y
1	N	2004	Y
1	N	2538	Y
1	N	1752	Y
1	N	829	Y
1	N	2684	Y
1	N	2769	Y
1	N	2519	N
1	N	1674	N
1	N	360	Y
1	N	476	N
1	N	680	N
1	N	1130	Y
1	N	2546	Y
1	N	1743	Y
1	N	1345	Y
1	N	847	Y
1	N	1694	Y
1	N	767	Y
1	N	2236	Y
1	N	404	N
1	N	529	Y
1	N	1205	Y
1	N	2629	Y
1	N	240	N
1	N	2779	Y
1	N	1832	Y
1	N	670	Y
1	N	2316	Y
1	N	205	Y
1	N	1131	Y
1	N	920	Y
1	N	295	N
1	N	2794	Y
1	N	1523	N
1	N	1091	Y
1	N	313	N
1	N	2546	Y
1	N	799	Y
1	N	2480	Y
1	N	1678	Y
1	N	739	N
1	N	2355	Y
1	N	2385	Y
1	N	2733	Y
1	N	1284	Y
1	N	1231	N
1	N	1256	Y
1	N	247	Y
1	N	506	Y
1	N	3511	Y
1	N	2307	Y
1	N	545	Y
1	N	2286	Y
1	N	1134	Y
1	N	600	Y
1	N	573	Y
1	N	1747	Y
1	N	588	Y
1	N	343	N
1	N	2382	Y
1	N	771	Y
1	N	2377	Y
1	N	2642	Y
1	N	2316	Y
1	N	833	Y
1	N	655	N
1	N	920	Y
1	N	1926	Y
1	N	1126	Y
1	N	2394	Y
1	N	2260	Y
1	N	934	Y
1	N	2228	Y
1	N	3278	Y
1	N	1705	Y
1	N	2373	Y
1	N	652	Y
1	N	1750	N
1	N	2036	Y
1	N	2299	Y
1	N	2679	Y
1	N	1848	N
1	N	2124	Y
1	N	1377	Y
1	N	727	Y
1	N	2454	Y
1	N	640	N
1	N	1632	Y
1	N	1530	Y
1	N	1563	Y
1	N	1946	Y
1	N	494	N
1	N	2259	Y
1	N	4564	Y
1	N	4103	Y
1	N	2516	Y
1	N	2848	Y
1	N	4548	Y
1	N	1916	Y
1	N	722	Y
1	N	1124	Y
1	N	958	Y
1	N	1506	N
1	N	1918	Y
1	N	1451	Y
1	N	2444	Y
1	N	2273	N
1	N	1624	N
1	N	406	Y
1	N	2249	Y
1	N	3258	Y
1	N	1368	Y
1	N	2444	N
1	N	1000	N
1	N	3301	Y
1	N	1269	Y
1	N	974	Y
1	N	2457	Y
1	N	2126	Y
1	N	517	Y
1	N	1597	Y
1	N	1969	Y
1	N	1386	Y
1	N	2127	Y
1	N	2058	Y
1	N	257	Y
1	N	727	Y
2	N	449	Y
2	N	1522	Y
2	N	765	Y
2	N	1689	N
2	N	1981	Y
2	N	1779	Y
2	N	3183	Y
2	N	821	Y
2	N	1523	Y
2	N	3257	Y
2	N	311	Y
2	N	404	Y
2	N	2156	Y
2	N	441	Y
2	N	348	Y
2	N	1020	N
2	N	1380	Y
2	N	905	Y
2	N	2127	Y
2	N	2208	Y
2	N	2454	Y
2	N	2485	Y
2	N	449	N
2	N	235	N
2	N	1578	Y
2	N	477	Y
2	N	2416	Y
2	N	434	Y
2	N	2100	Y
2	N	1271	Y
2	N	1649	Y
2	N	2213	Y
2	N	2139	Y
2	N	1921	Y
2	N	2218	N
2	N	457	Y
2	N	604	N
2	N	1539	Y
2	N	436	N
2	N	2663	Y
2	N	2265	Y
2	N	444	Y
2	N	803	Y
2	N	2159	Y
2	N	2365	Y
2	N	4705	Y
2	N	2594	Y
2	N	2599	Y
2	N	1134	Y
2	N	633	Y
2	N	954	Y
2	N	716	Y
2	N	2386	Y
2	N	4845	Y
2	N	592	Y
2	N	2392	Y
2	N	563	Y
2	N	1714	Y
2	N	2016	Y
2	N	1266	Y
2	N	1691	Y
2	N	2101	Y
2	N	1300	Y
2	N	879	Y
2	N	844	Y
2	N	517	Y
2	N	1168	Y
2	N	2751	Y
2	N	1195	N
2	N	795	Y
2	N	2385	Y
2	N	1495	Y
2	N	1284	Y
2	N	943	Y
2	N	3989	Y
2	N	2201	Y
2	N	1924	N
2	N	1268	Y
2	N	535	Y
2	N	565	Y
2	N	252	Y
2	N	308	N
2	N	1593	Y
2	N	2471	N
2	N	948	N
2	N	1115	Y
2	N	2580	Y
2	N	1747	Y
2	N	1350	Y
2	N	1115	Y
2	N	375	Y
2	N	2179	Y
2	N	649	Y
2	N	1046	Y
2	N	3382	Y
2	N	2275	Y
2	N	3013	Y
2	N	1691	Y
2	N	2061	Y
2	N	995	N
2	N	5144	N
2	N	2133	N
2	N	1136	Y
2	N	1572	Y
2	N	3042	Y
2	N	2532	Y
2	N	545	Y
2	N	2919	Y
2	N	895	Y
2	N	2894	Y
2	N	2931	Y
2	N	366	Y
2	N	2309	Y
2	N	2211	Y
2	N	834	Y
2	N	2559	N
2	N	3032	N
2	N	193	N
2	N	1686	Y
2	N	1296	Y
2	N	1114	N
2	N	2995	Y
2	N	924	Y
2	N	528	N
2	N	637	Y
2	N	1678	Y
2	N	2356	Y
2	N	2228	Y
2	N	910	Y
2	N	1266	Y
2	N	1469	Y
2	N	343	Y
2	N	2032	Y
2	N	4496	Y
2	N	706	Y
2	N	2371	Y
2	N	2542	Y
2	N	834	Y
2	N	880	Y
2	N	2402	Y
2	N	4232	Y
2	N	512	N
2	N	224	N
2	N	2486	Y
2	N	481	Y
2	N	1797	Y
2	N	997	Y
2	N	1586	Y
2	N	651	Y
2	N	622	Y
2	N	594	Y
2	N	2919	Y
2	N	1277	Y
2	N	1288	Y
2	N	3711	Y
2	N	2067	N
2	N	2371	Y
2	N	3493	N
2	N	885	Y
2	N	2341	Y
2	N	2230	Y
2	N	461	Y
2	N	1864	Y
2	N	2330	N
2	N	1043	Y
2	N	1645	Y
2	N	536	Y
2	N	752	Y
2	N	569	Y
2	N	3478	Y
2	N	577	Y
2	N	602	Y
2	N	2443	Y
2	N	2000	Y
2	N	1830	Y
2	N	2453	Y
2	N	2555	Y
2	N	1451	Y
2	N	495	Y
2	N	1799	Y
2	N	1916	Y
2	N	2538	Y
2	N	720	Y
2	N	1713	Y
2	N	802	N
2	N	3036	Y
2	N	4698	Y
2	N	539	N
2	N	2585	Y
2	N	2485	Y
2	N	2919	Y
2	N	668	Y
2	N	1594	N
2	N	2029	Y
2	N	1835	Y
2	N	2074	Y
2	N	1716	Y
2	N	2488	Y
2	N	622	Y
2	N	721	Y
2	N	345	N
2	N	658	Y
2	N	2357	Y
2	N	3853	Y
2	N	507	Y
2	N	2084	Y
2	N	1068	Y
2	N	1891	N
2	N	981	Y
2	N	2045	Y
2	N	2272	Y
2	N	2981	Y
2	N	2013	Y
2	N	1031	Y
2	N	227	N
2	N	2202	Y
2	N	1280	Y
2	N	2343	Y
2	N	1583	Y
2	N	2432	Y
2	N	693	Y
2	N	949	Y
2	N	611	Y
2	N	2370	Y
2	N	606	N
2	N	2809	Y
2	N	2024	N
2	N	550	Y
2	N	2233	Y
2	N	724	Y
2	N	2175	Y
2	N	2907	Y
2	N	335	N
2	N	1962	Y
2	N	1248	Y
2	N	1742	Y
2	N	3719	Y
2	N	2115	Y
2	N	3043	N
2	N	842	Y
2	N	1932	Y
2	N	2825	Y
2	N	1382	Y
2	N	1565	Y
2	N	921	Y
2	N	793	Y
2	N	612	Y
2	N	3135	Y
2	N	2210	Y
2	N	806	Y
2	N	1956	Y
2	N	1525	Y
[truncated: 172,701 more rows]
