# Supplementary material for: Naked mole-rat mortality rates defy Gompertzian laws by not increasing with age
Source: eLife. 2018 Jan 24;7:e31157. doi: 10.7554/eLife.31157 (PMC5783610; doi:10.7554/eLife.31157)
Supplement: Supplementary file 6. — These simulations were run as described in Methods, with a starting population of 175 breeders and 1572 non-breeders. One hundred simulations were run. This is a comma-separated text file, formatted as described for Supplementary file 3. [file elife-31157-supp6.csv]

Sim	Br	Ls	Cen
1	Y	2958	N
1	Y	2360	Y
1	Y	6010	Y
1	Y	2828	Y
1	Y	7372	Y
1	Y	1680	Y
1	Y	7361	Y
1	Y	2053	Y
1	Y	3864	Y
1	Y	185	Y
1	Y	4738	Y
1	Y	2249	Y
1	Y	4140	Y
1	Y	5007	Y
1	Y	3199	Y
1	Y	4048	Y
1	Y	2407	Y
1	Y	3795	Y
1	Y	739	Y
1	Y	4313	Y
1	Y	4423	Y
1	Y	2577	Y
1	Y	1268	Y
1	Y	11154	Y
1	Y	3389	N
1	Y	5241	Y
1	Y	4526	Y
1	Y	3856	Y
1	Y	6169	Y
1	Y	5347	Y
1	Y	10048	Y
1	Y	3068	Y
1	Y	5125	Y
1	Y	3179	Y
1	Y	3424	Y
1	Y	3951	Y
1	Y	2198	Y
1	Y	4217	Y
1	Y	3967	Y
1	Y	8005	Y
1	Y	3408	Y
1	Y	3334	Y
1	Y	3500	Y
1	Y	2504	Y
1	Y	4324	Y
1	Y	7444	Y
1	Y	1969	Y
1	Y	1443	Y
1	Y	2084	Y
1	Y	401	Y
1	Y	4010	Y
1	Y	2666	Y
1	Y	10994	Y
1	Y	2530	Y
1	Y	3384	Y
1	Y	3229	Y
1	Y	1800	Y
1	Y	2849	Y
1	Y	3451	Y
1	Y	5761	Y
1	Y	4858	Y
1	Y	2892	Y
1	Y	4301	Y
1	Y	3239	Y
1	Y	186	Y
1	Y	2261	Y
1	Y	7492	Y
1	Y	8307	Y
1	Y	3670	Y
1	Y	692	Y
1	Y	1800	Y
1	Y	5034	Y
1	Y	3976	Y
1	Y	10177	Y
1	Y	4541	Y
1	Y	6075	Y
1	Y	2039	Y
1	Y	2267	Y
1	Y	3515	Y
1	Y	3272	Y
1	Y	1287	Y
1	Y	6768	Y
1	Y	2680	Y
1	Y	4763	Y
1	Y	3082	Y
1	Y	4292	Y
1	Y	2715	Y
1	Y	6990	Y
1	Y	1920	Y
1	Y	3350	Y
1	Y	2485	Y
1	Y	4405	Y
1	Y	2225	Y
1	Y	6023	Y
1	Y	2506	Y
1	Y	2110	Y
1	Y	8456	Y
1	Y	11273	Y
1	Y	3464	Y
1	Y	254	Y
1	Y	3153	Y
1	Y	521	Y
1	Y	7041	Y
1	Y	2166	Y
1	Y	4030	Y
1	Y	2290	Y
1	Y	2548	Y
1	Y	734	Y
1	Y	2335	Y
1	Y	2673	Y
1	Y	6598	Y
1	Y	5301	Y
1	Y	4127	Y
1	Y	2861	Y
1	Y	5373	Y
1	Y	397	N
1	Y	3152	Y
1	Y	3000	Y
1	Y	12000	Y
1	Y	5517	Y
1	Y	1686	Y
1	Y	9472	Y
1	Y	2745	Y
1	Y	2204	Y
1	Y	1607	Y
1	Y	2550	Y
1	Y	2611	Y
1	Y	4713	Y
1	Y	5133	Y
1	Y	1605	Y
1	Y	2419	Y
1	Y	1882	Y
1	Y	2387	Y
1	Y	4191	Y
1	Y	4722	Y
1	Y	3193	Y
1	Y	5764	Y
1	Y	3685	Y
1	Y	3457	Y
1	Y	2058	Y
1	Y	8355	Y
1	Y	2049	Y
1	Y	4716	Y
1	Y	2231	Y
1	Y	7519	Y
1	Y	379	Y
1	Y	3023	Y
1	Y	6190	Y
1	Y	2830	Y
1	Y	1834	Y
1	Y	2676	Y
1	Y	4484	Y
1	Y	8890	Y
1	Y	2104	Y
1	Y	2833	Y
1	Y	3628	Y
1	Y	4430	Y
1	Y	2447	Y
1	Y	2511	Y
1	Y	6236	Y
1	Y	1743	Y
1	Y	2086	Y
1	Y	2461	Y
1	Y	4411	N
1	Y	7492	Y
1	Y	2182	Y
1	Y	3851	Y
1	Y	4117	Y
1	Y	1918	Y
1	Y	1238	Y
1	Y	2022	Y
1	Y	5577	Y
1	Y	2979	Y
1	Y	2555	Y
1	Y	2067	Y
1	N	3376	Y
1	N	2420	Y
1	N	583	Y
1	N	572	N
1	N	1026	N
1	N	1386	N
1	N	1434	Y
1	N	1379	Y
1	N	1854	Y
1	N	1987	Y
1	N	247	Y
1	N	3193	Y
1	N	476	Y
1	N	1036	Y
1	N	1381	Y
1	N	753	Y
1	N	1109	Y
1	N	632	N
1	N	1616	N
1	N	3057	Y
1	N	2840	Y
1	N	1659	Y
1	N	1431	Y
1	N	1518	Y
1	N	510	Y
1	N	422	Y
1	N	1343	Y
1	N	1628	Y
1	N	1488	Y
1	N	1265	Y
1	N	1719	Y
1	N	688	N
1	N	1300	N
1	N	2019	Y
1	N	2055	Y
1	N	1581	N
1	N	529	Y
1	N	3148	Y
1	N	2256	Y
1	N	1917	Y
1	N	2316	Y
1	N	423	Y
1	N	2323	Y
1	N	1940	Y
1	N	2063	Y
1	N	1322	Y
1	N	2123	Y
1	N	619	N
1	N	1851	Y
1	N	1523	Y
1	N	2257	Y
1	N	592	N
1	N	1239	Y
1	N	1626	Y
1	N	1978	Y
1	N	1739	Y
1	N	308	Y
1	N	1594	Y
1	N	1588	Y
1	N	3160	Y
1	N	2213	N
1	N	707	Y
1	N	1937	Y
1	N	2610	Y
1	N	2765	Y
1	N	2116	Y
1	N	895	Y
1	N	1576	Y
1	N	2214	Y
1	N	526	N
1	N	2289	Y
1	N	1961	Y
1	N	2949	Y
1	N	2570	Y
1	N	2390	Y
1	N	1486	Y
1	N	588	Y
1	N	335	N
1	N	1800	Y
1	N	1407	N
1	N	901	Y
1	N	2087	Y
1	N	353	N
1	N	3595	Y
1	N	1596	Y
1	N	873	N
1	N	1231	N
1	N	927	Y
1	N	2384	N
1	N	3094	Y
1	N	3148	Y
1	N	1891	Y
1	N	1870	Y
1	N	817	Y
1	N	1569	N
1	N	978	N
1	N	819	N
1	N	460	N
1	N	412	Y
1	N	1739	N
1	N	2398	N
1	N	2271	Y
1	N	2479	Y
1	N	1486	Y
1	N	453	N
1	N	404	Y
1	N	2463	Y
1	N	855	Y
1	N	1560	Y
1	N	3215	Y
1	N	2027	Y
1	N	1359	N
1	N	835	Y
1	N	1698	Y
1	N	1575	Y
1	N	1846	Y
1	N	1234	Y
1	N	1032	Y
1	N	720	N
1	N	591	Y
1	N	693	Y
1	N	1873	Y
1	N	1865	Y
1	N	1959	Y
1	N	1896	Y
1	N	413	N
1	N	2578	Y
1	N	664	Y
1	N	2283	Y
1	N	443	Y
1	N	2812	Y
1	N	612	N
1	N	2361	Y
1	N	524	Y
1	N	772	Y
1	N	496	Y
1	N	911	Y
1	N	1811	Y
1	N	1753	Y
1	N	2041	Y
1	N	1631	Y
1	N	1550	Y
1	N	571	Y
1	N	1317	N
1	N	3258	Y
1	N	1877	N
1	N	1865	Y
1	N	3116	Y
1	N	1780	N
1	N	2801	Y
1	N	1039	Y
1	N	3463	N
1	N	1435	Y
1	N	187	N
1	N	582	Y
1	N	2092	Y
1	N	288	N
1	N	708	Y
1	N	646	Y
1	N	2170	Y
1	N	402	N
1	N	2011	Y
1	N	573	Y
1	N	5484	Y
1	N	2032	Y
1	N	922	N
1	N	677	Y
1	N	2088	Y
1	N	1817	Y
1	N	3535	Y
1	N	2386	Y
1	N	4548	Y
1	N	2209	Y
1	N	470	N
1	N	1389	Y
1	N	503	Y
1	N	737	Y
1	N	571	Y
1	N	1961	Y
1	N	1558	Y
1	N	2032	Y
1	N	558	N
1	N	1299	N
1	N	1832	Y
1	N	637	Y
1	N	747	N
1	N	563	Y
1	N	306	N
1	N	1164	N
1	N	1219	Y
1	N	1732	Y
1	N	1390	Y
1	N	1199	Y
1	N	1091	Y
1	N	306	N
1	N	747	Y
1	N	1357	Y
1	N	3754	Y
1	N	2295	Y
1	N	2491	Y
1	N	2351	Y
1	N	2215	Y
1	N	1229	N
1	N	1459	Y
1	N	2404	Y
1	N	1819	Y
1	N	1683	N
1	N	1330	Y
1	N	1447	Y
1	N	897	Y
1	N	1578	Y
1	N	1969	Y
1	N	2321	Y
1	N	2222	Y
1	N	1534	Y
1	N	2964	Y
1	N	2782	Y
1	N	1718	Y
1	N	5014	Y
1	N	1303	Y
1	N	1143	Y
1	N	662	Y
1	N	1905	N
1	N	1541	Y
1	N	569	Y
1	N	831	Y
1	N	883	Y
1	N	1374	Y
1	N	2795	Y
1	N	997	Y
1	N	2304	Y
1	N	4357	N
1	N	1734	Y
1	N	3526	Y
1	N	2036	N
1	N	872	Y
1	N	1420	N
1	N	1065	Y
1	N	2099	Y
1	N	1015	Y
1	N	2769	Y
1	N	1018	Y
1	N	2409	Y
1	N	2195	N
1	N	2585	Y
1	N	824	Y
1	N	2455	Y
1	N	1760	Y
1	N	2110	Y
1	N	891	Y
1	N	503	Y
1	N	1766	Y
1	N	1891	Y
1	N	2725	Y
1	N	2253	Y
1	N	279	Y
1	N	1981	Y
1	N	2146	Y
1	N	813	Y
1	N	1002	Y
1	N	2256	Y
1	N	2373	Y
1	N	1513	Y
1	N	581	N
1	N	472	N
1	N	3712	Y
1	N	2110	N
1	N	1398	Y
1	N	6462	Y
1	N	1122	Y
1	N	445	Y
1	N	3063	Y
1	N	1456	Y
1	N	1547	Y
1	N	1947	Y
1	N	532	Y
1	N	335	Y
1	N	1229	Y
1	N	3974	Y
1	N	2335	N
1	N	1130	Y
1	N	249	Y
1	N	2269	Y
1	N	1434	Y
1	N	547	Y
1	N	847	N
1	N	496	Y
1	N	1276	Y
1	N	1636	N
1	N	1328	N
1	N	2313	Y
1	N	4629	Y
1	N	2272	Y
1	N	828	Y
1	N	304	N
1	N	788	Y
1	N	2194	Y
1	N	1824	Y
1	N	1527	N
1	N	656	N
1	N	1998	Y
1	N	2781	Y
1	N	1381	Y
1	N	1137	Y
1	N	2010	Y
1	N	2912	Y
1	N	2115	N
1	N	457	N
1	N	2425	Y
1	N	2008	N
1	N	995	Y
1	N	274	Y
1	N	5465	Y
1	N	684	N
1	N	1985	N
1	N	2497	Y
1	N	3393	Y
1	N	2593	Y
1	N	2458	Y
1	N	3376	Y
1	N	1970	Y
1	N	757	Y
1	N	2162	Y
1	N	1337	Y
1	N	1772	Y
1	N	366	Y
1	N	2286	Y
1	N	1645	Y
1	N	1795	Y
1	N	2139	Y
1	N	608	Y
1	N	1134	Y
1	N	1031	Y
1	N	749	Y
1	N	4187	Y
1	N	2374	Y
1	N	2590	Y
1	N	2779	Y
1	N	766	N
1	N	2789	Y
1	N	1765	Y
1	N	2639	Y
1	N	1785	Y
1	N	3930	Y
1	N	1576	Y
1	N	2158	Y
1	N	1527	Y
1	N	1972	Y
1	N	1766	Y
1	N	315	N
1	N	965	Y
1	N	1803	Y
1	N	1212	Y
1	N	1816	Y
1	N	2174	N
1	N	1646	Y
1	N	1012	Y
1	N	1461	Y
1	N	2541	Y
1	N	1057	N
1	N	596	Y
1	N	519	Y
1	N	598	N
1	N	1535	Y
1	N	2073	Y
1	N	201	N
1	N	458	Y
1	N	795	Y
1	N	1543	Y
1	N	211	N
1	N	1766	Y
1	N	1197	Y
1	N	1270	Y
1	N	617	Y
1	N	1055	Y
1	N	1143	Y
1	N	1160	Y
1	N	3192	N
1	N	2413	Y
1	N	1930	Y
1	N	1331	Y
1	N	962	Y
1	N	1330	Y
1	N	215	N
1	N	2328	Y
1	N	1957	Y
1	N	572	Y
1	N	192	Y
1	N	1971	Y
1	N	1130	Y
1	N	424	Y
1	N	3638	Y
1	N	1097	Y
1	N	994	Y
1	N	193	N
1	N	1755	Y
1	N	2442	Y
1	N	450	Y
1	N	1490	Y
1	N	1271	Y
1	N	3377	Y
1	N	3620	Y
1	N	4620	Y
1	N	3526	Y
1	N	2296	Y
1	N	2074	Y
1	N	1968	N
1	N	2408	Y
1	N	2060	Y
1	N	2315	Y
1	N	1631	N
1	N	4348	Y
1	N	412	Y
1	N	477	Y
1	N	500	Y
1	N	797	Y
1	N	1740	Y
1	N	624	Y
1	N	808	Y
1	N	2067	Y
1	N	2870	Y
1	N	1891	Y
1	N	2675	Y
1	N	1746	Y
1	N	1522	Y
1	N	2474	Y
1	N	453	Y
1	N	936	N
1	N	2266	Y
1	N	584	Y
1	N	2122	Y
1	N	3097	Y
1	N	2224	Y
1	N	1932	Y
1	N	2381	Y
1	N	2189	Y
1	N	3227	Y
1	N	4098	Y
1	N	1831	Y
1	N	2794	Y
1	N	3956	Y
1	N	318	Y
1	N	2935	Y
1	N	617	Y
1	N	1896	Y
1	N	1323	Y
1	N	1411	Y
1	N	1838	Y
1	N	2002	N
1	N	1709	Y
1	N	2116	Y
1	N	1459	Y
1	N	4074	N
1	N	2637	Y
1	N	979	Y
1	N	734	Y
1	N	2831	Y
1	N	1000	Y
1	N	3214	Y
1	N	2483	Y
1	N	381	N
1	N	2069	Y
1	N	2147	Y
1	N	2351	Y
1	N	386	N
1	N	521	Y
1	N	2116	Y
1	N	508	Y
1	N	548	Y
1	N	2257	Y
1	N	782	Y
1	N	2024	Y
1	N	382	Y
1	N	1536	Y
1	N	1078	Y
1	N	2251	Y
1	N	665	Y
1	N	839	Y
1	N	1642	Y
1	N	3503	Y
1	N	764	Y
1	N	508	Y
1	N	1261	N
1	N	2408	Y
1	N	2116	Y
1	N	1141	N
1	N	443	Y
1	N	2459	Y
1	N	2562	Y
1	N	2116	Y
1	N	1561	Y
1	N	418	N
1	N	1473	N
1	N	708	Y
1	N	1045	N
1	N	1167	Y
1	N	738	Y
1	N	2029	N
1	N	1101	Y
1	N	538	Y
1	N	2023	Y
1	N	2484	Y
1	N	1629	Y
1	N	463	Y
1	N	6778	Y
1	N	210	N
1	N	1552	Y
1	N	2668	Y
1	N	1931	Y
1	N	2644	Y
1	N	792	Y
1	N	841	Y
1	N	1371	Y
1	N	2292	Y
1	N	817	Y
1	N	1092	Y
1	N	969	N
1	N	1576	Y
1	N	1024	Y
1	N	1515	Y
1	N	2189	Y
1	N	1244	Y
1	N	1479	Y
1	N	286	Y
1	N	740	Y
1	N	2323	Y
1	N	3462	Y
1	N	2346	Y
1	N	2689	Y
1	N	364	Y
1	N	1881	Y
1	N	228	N
1	N	1711	Y
1	N	3161	Y
1	N	1867	Y
1	N	2109	N
1	N	1867	Y
1	N	1851	Y
1	N	1922	Y
1	N	2819	Y
1	N	556	Y
1	N	3044	Y
1	N	1577	Y
1	N	4156	Y
1	N	3542	Y
1	N	1554	Y
1	N	377	N
1	N	1226	N
1	N	2038	Y
1	N	3084	Y
1	N	2722	Y
1	N	1759	Y
1	N	1504	Y
1	N	1592	Y
1	N	1630	N
1	N	2858	Y
1	N	864	Y
1	N	707	Y
1	N	291	Y
1	N	748	N
1	N	602	Y
1	N	2381	N
1	N	2487	N
1	N	2307	N
1	N	783	Y
1	N	2138	Y
1	N	1209	Y
1	N	1759	N
1	N	604	Y
1	N	2033	Y
1	N	689	Y
1	N	3612	Y
1	N	2180	Y
1	N	2455	Y
1	N	2171	Y
1	N	1503	Y
1	N	2360	Y
1	N	2083	Y
1	N	661	Y
1	N	3012	Y
1	N	2655	Y
1	N	2438	Y
1	N	3368	Y
1	N	2211	Y
1	N	2373	Y
1	N	2185	Y
1	N	1506	Y
1	N	1853	Y
1	N	532	Y
1	N	1761	Y
1	N	1877	Y
1	N	2119	Y
1	N	2906	Y
1	N	484	Y
1	N	1055	N
1	N	401	N
1	N	3181	Y
1	N	781	N
1	N	2686	Y
1	N	1802	Y
1	N	2596	Y
1	N	322	N
1	N	2043	N
1	N	3635	Y
1	N	3000	Y
1	N	1849	Y
1	N	703	Y
1	N	334	Y
1	N	2256	N
1	N	1735	Y
1	N	377	N
1	N	1344	N
1	N	625	Y
1	N	521	Y
1	N	1556	Y
1	N	2985	Y
1	N	657	Y
1	N	192	N
1	N	1096	Y
1	N	2709	Y
1	N	2333	Y
1	N	1077	N
1	N	755	Y
1	N	795	Y
1	N	2941	Y
1	N	538	Y
1	N	716	N
1	N	1848	Y
1	N	191	N
1	N	3001	Y
1	N	2067	Y
1	N	787	Y
1	N	1863	Y
1	N	862	Y
1	N	2355	Y
1	N	226	N
1	N	1987	Y
1	N	535	Y
1	N	283	N
1	N	2395	Y
1	N	2622	Y
1	N	658	N
1	N	1722	Y
1	N	524	Y
1	N	1475	Y
1	N	758	Y
1	N	521	Y
1	N	2345	Y
1	N	1502	N
1	N	1760	Y
1	N	447	Y
1	N	1669	Y
1	N	994	Y
1	N	1856	Y
1	N	852	Y
1	N	1889	N
1	N	2000	Y
1	N	1382	Y
1	N	1554	Y
1	N	1557	Y
1	N	2292	Y
1	N	1762	N
1	N	587	Y
1	N	1732	Y
1	N	2481	Y
1	N	2565	Y
1	N	387	Y
1	N	1805	Y
1	N	1685	Y
1	N	2142	Y
1	N	1931	Y
1	N	1346	Y
1	N	2947	Y
1	N	1009	Y
1	N	2369	Y
1	N	583	Y
1	N	1748	Y
1	N	1869	Y
1	N	615	Y
1	N	1938	Y
1	N	575	Y
1	N	2123	Y
1	N	620	Y
1	N	1529	Y
1	N	2442	Y
1	N	659	Y
1	N	1737	Y
1	N	1040	Y
1	N	661	Y
1	N	402	Y
1	N	1571	N
1	N	2079	N
1	N	2492	Y
1	N	1625	Y
1	N	632	Y
1	N	897	Y
1	N	2152	Y
1	N	1619	Y
1	N	1395	Y
1	N	241	Y
1	N	1932	Y
1	N	2626	Y
1	N	2372	Y
1	N	1402	Y
1	N	2485	Y
1	N	2159	N
1	N	1215	N
1	N	1769	Y
1	N	1091	Y
1	N	1341	Y
1	N	2274	Y
1	N	2457	Y
1	N	2281	Y
1	N	741	Y
1	N	2622	N
1	N	1013	Y
1	N	2348	Y
1	N	1643	N
1	N	2441	Y
1	N	2557	Y
1	N	2275	Y
1	N	282	Y
1	N	807	Y
1	N	1472	Y
1	N	1932	Y
1	N	1348	Y
1	N	428	Y
1	N	2004	Y
1	N	196	Y
1	N	2409	N
1	N	2342	Y
1	N	1974	Y
1	N	1967	Y
1	N	2382	Y
1	N	1443	Y
1	N	2311	Y
1	N	805	Y
1	N	857	N
1	N	794	Y
1	N	285	N
1	N	1506	Y
1	N	2019	Y
1	N	1482	Y
1	N	3546	Y
1	N	272	Y
1	N	746	Y
1	N	1290	Y
1	N	817	Y
1	N	3055	Y
1	N	2458	Y
1	N	5197	Y
1	N	459	Y
1	N	4496	Y
1	N	3035	Y
1	N	1119	Y
1	N	2440	Y
1	N	1790	Y
1	N	2135	Y
1	N	1640	Y
1	N	2281	Y
1	N	2041	Y
1	N	2106	Y
1	N	2437	Y
1	N	1397	N
1	N	2429	Y
1	N	1259	Y
1	N	859	Y
1	N	2540	Y
1	N	1342	Y
1	N	1909	Y
1	N	1711	Y
1	N	604	N
1	N	1283	Y
1	N	1049	Y
1	N	831	Y
1	N	980	Y
1	N	860	N
1	N	2375	Y
1	N	1339	Y
1	N	1557	Y
1	N	3695	Y
1	N	670	Y
1	N	300	Y
1	N	2944	Y
1	N	2349	Y
1	N	2042	Y
1	N	568	Y
1	N	2247	Y
1	N	1868	Y
1	N	824	Y
1	N	1581	Y
1	N	758	Y
1	N	1836	Y
1	N	551	Y
1	N	2471	Y
1	N	755	Y
1	N	1969	Y
1	N	2368	Y
1	N	942	N
1	N	1839	Y
1	N	2358	Y
1	N	2072	Y
1	N	1236	N
1	N	3807	Y
1	N	442	N
1	N	1639	Y
1	N	2157	Y
1	N	1759	Y
1	N	966	Y
1	N	1813	Y
1	N	2373	Y
1	N	2161	Y
1	N	2250	Y
1	N	1141	Y
1	N	2536	Y
1	N	827	Y
1	N	1716	Y
1	N	3129	Y
1	N	2238	Y
1	N	278	Y
1	N	2084	Y
1	N	594	Y
1	N	2224	Y
1	N	3123	N
1	N	578	Y
1	N	609	Y
1	N	1655	Y
1	N	1036	Y
1	N	742	Y
1	N	1738	Y
1	N	2312	Y
1	N	3733	Y
1	N	2332	Y
1	N	4978	Y
1	N	1344	Y
1	N	4129	Y
1	N	4348	Y
1	N	2094	Y
1	N	541	Y
1	N	2760	Y
1	N	2536	Y
1	N	1650	Y
1	N	1338	Y
1	N	1475	Y
1	N	1895	Y
1	N	720	Y
1	N	1498	Y
1	N	575	N
1	N	805	Y
1	N	2101	Y
1	N	1856	Y
1	N	1352	Y
1	N	2249	Y
1	N	1622	Y
1	N	1783	Y
1	N	773	Y
1	N	1739	Y
1	N	1035	Y
1	N	3236	Y
1	N	2342	Y
1	N	2693	Y
1	N	1247	Y
1	N	2236	Y
1	N	1519	Y
1	N	1366	Y
1	N	293	Y
1	N	1781	Y
1	N	726	Y
1	N	1588	Y
1	N	1921	Y
1	N	1710	Y
1	N	2219	Y
1	N	2339	Y
1	N	1928	Y
1	N	1839	Y
1	N	1799	Y
1	N	1268	N
1	N	749	Y
1	N	584	Y
1	N	257	N
1	N	3155	Y
1	N	2423	Y
1	N	1861	Y
1	N	3439	Y
1	N	590	Y
1	N	2212	Y
1	N	1564	Y
1	N	1689	N
1	N	5224	Y
1	N	1858	Y
1	N	642	N
1	N	2556	Y
1	N	505	Y
1	N	1280	Y
1	N	1413	N
1	N	1254	Y
1	N	2568	Y
1	N	1053	Y
1	N	1141	Y
1	N	1428	Y
1	N	834	Y
1	N	1992	Y
1	N	629	Y
1	N	1857	Y
1	N	1104	Y
1	N	1567	Y
1	N	1590	Y
1	N	1868	Y
1	N	2466	Y
1	N	745	N
1	N	1743	N
1	N	810	Y
1	N	2064	Y
1	N	2180	Y
1	N	637	Y
1	N	555	Y
1	N	2286	Y
1	N	1749	Y
1	N	337	N
1	N	2988	Y
1	N	753	N
1	N	3189	Y
1	N	1231	N
1	N	988	Y
1	N	457	Y
1	N	2211	Y
1	N	694	Y
1	N	1290	Y
1	N	2203	Y
1	N	1646	Y
1	N	2858	Y
1	N	2012	Y
1	N	1389	Y
1	N	660	Y
1	N	408	Y
1	N	489	Y
1	N	2155	N
1	N	1587	Y
1	N	2614	Y
1	N	448	Y
1	N	981	Y
1	N	1138	Y
1	N	1265	Y
1	N	1127	Y
1	N	1369	Y
1	N	2324	Y
1	N	1778	Y
1	N	2757	Y
1	N	1996	Y
1	N	1666	Y
1	N	651	Y
1	N	2809	Y
1	N	359	Y
1	N	1772	Y
1	N	671	Y
1	N	461	Y
1	N	1232	N
1	N	1637	Y
1	N	386	N
1	N	1042	Y
1	N	2604	Y
1	N	1301	Y
1	N	1521	Y
1	N	3179	Y
1	N	335	N
1	N	715	Y
1	N	838	N
1	N	1619	Y
1	N	1393	N
1	N	3734	Y
1	N	2251	Y
1	N	991	Y
1	N	2445	Y
1	N	2930	Y
1	N	1611	Y
1	N	2623	Y
1	N	449	Y
1	N	638	N
1	N	307	N
1	N	5952	Y
1	N	527	Y
1	N	1078	N
1	N	2266	Y
1	N	1865	Y
1	N	1253	Y
1	N	423	N
1	N	3550	Y
1	N	2217	Y
1	N	2672	Y
1	N	3870	Y
1	N	1040	Y
1	N	3043	N
1	N	272	N
1	N	757	N
1	N	2572	Y
1	N	2636	Y
1	N	2003	N
1	N	1558	N
1	N	1512	Y
1	N	1266	Y
1	N	849	Y
1	N	3191	Y
1	N	2811	Y
1	N	560	Y
1	N	1889	Y
1	N	604	Y
1	N	1925	Y
1	N	2389	Y
1	N	1603	Y
1	N	1300	Y
1	N	1201	N
1	N	1678	Y
1	N	2927	Y
1	N	685	Y
1	N	712	Y
1	N	521	Y
1	N	1701	Y
1	N	1620	Y
1	N	1285	Y
1	N	812	Y
1	N	755	Y
1	N	2279	Y
1	N	1236	Y
1	N	2267	Y
1	N	3273	Y
1	N	2239	Y
1	N	634	Y
1	N	599	N
1	N	2275	Y
1	N	1574	Y
1	N	1239	Y
1	N	802	Y
1	N	619	N
1	N	2013	N
1	N	1771	Y
1	N	2463	Y
1	N	1677	Y
1	N	1473	Y
1	N	1245	Y
1	N	1080	Y
1	N	787	Y
1	N	1602	Y
1	N	2875	Y
1	N	267	N
1	N	2846	Y
1	N	1702	Y
1	N	318	N
1	N	912	Y
1	N	2358	Y
1	N	2131	Y
1	N	379	Y
1	N	1604	N
1	N	5620	Y
1	N	1407	Y
1	N	2337	Y
1	N	1823	Y
1	N	1011	Y
1	N	2089	Y
1	N	1708	Y
1	N	2493	Y
1	N	1946	Y
1	N	709	Y
1	N	2484	Y
1	N	2547	Y
1	N	2963	Y
1	N	1338	Y
1	N	514	Y
1	N	2016	Y
1	N	966	N
1	N	852	N
1	N	3432	Y
1	N	1161	Y
1	N	686	Y
1	N	1222	Y
1	N	3010	Y
1	N	2488	Y
1	N	4367	Y
1	N	2074	Y
1	N	351	Y
1	N	741	Y
1	N	1513	Y
1	N	605	Y
1	N	1319	Y
1	N	867	Y
1	N	1481	Y
1	N	878	Y
1	N	1450	Y
1	N	466	Y
1	N	1228	N
1	N	1195	N
1	N	2740	Y
1	N	1904	Y
1	N	941	Y
1	N	689	Y
1	N	2993	Y
1	N	2786	Y
1	N	555	Y
1	N	1544	Y
1	N	2582	Y
1	N	1395	Y
1	N	1839	Y
1	N	1932	Y
1	N	707	Y
1	N	2396	Y
1	N	1585	Y
1	N	2176	Y
1	N	2513	Y
1	N	214	N
1	N	2056	Y
1	N	2063	Y
1	N	2156	Y
1	N	1091	Y
1	N	2177	Y
1	N	863	N
1	N	2077	Y
1	N	801	N
1	N	3227	Y
1	N	1715	Y
1	N	2730	N
1	N	423	Y
1	N	3207	N
1	N	2362	Y
1	N	2018	Y
1	N	1371	Y
1	N	2278	Y
1	N	1892	Y
1	N	1693	Y
1	N	1262	Y
1	N	1649	N
1	N	2502	Y
1	N	2301	Y
1	N	2162	N
1	N	1899	Y
1	N	2501	Y
1	N	766	Y
1	N	1895	N
1	N	2944	N
1	N	723	N
1	N	648	N
1	N	2995	Y
1	N	4340	N
1	N	1796	Y
1	N	424	Y
1	N	2000	Y
1	N	3807	Y
1	N	876	Y
1	N	1182	Y
1	N	810	N
1	N	2455	Y
1	N	272	N
1	N	2343	N
1	N	874	N
1	N	6414	Y
1	N	3645	Y
1	N	1924	Y
1	N	2243	Y
1	N	1633	Y
1	N	807	N
1	N	2196	Y
1	N	1343	N
1	N	1832	Y
1	N	3456	Y
1	N	2800	Y
1	N	1271	N
1	N	2593	Y
1	N	2065	Y
1	N	1027	Y
1	N	2005	Y
1	N	880	Y
1	N	2527	Y
1	N	930	Y
1	N	429	Y
1	N	3474	Y
1	N	528	Y
1	N	1351	Y
1	N	2306	Y
1	N	614	Y
1	N	2325	Y
1	N	1624	Y
1	N	2683	Y
1	N	1926	Y
1	N	884	Y
1	N	6059	Y
1	N	1050	Y
1	N	2277	Y
1	N	2816	Y
1	N	715	Y
1	N	2336	Y
1	N	2640	Y
1	N	2445	Y
1	N	502	Y
1	N	1661	Y
1	N	1732	Y
1	N	1001	N
1	N	2284	Y
1	N	2281	Y
1	N	1412	Y
1	N	5639	Y
1	N	2754	Y
1	N	768	N
1	N	674	N
1	N	557	Y
1	N	801	Y
1	N	1870	Y
1	N	2828	Y
1	N	1882	Y
1	N	648	Y
1	N	3541	Y
1	N	2317	Y
1	N	772	Y
1	N	1191	N
1	N	789	Y
1	N	1722	Y
1	N	1436	Y
1	N	453	Y
1	N	909	Y
1	N	1228	N
1	N	1577	Y
1	N	1815	Y
1	N	1528	Y
1	N	4135	Y
1	N	797	Y
1	N	459	Y
1	N	2087	Y
1	N	2022	Y
1	N	2279	Y
1	N	1935	N
1	N	1252	N
1	N	1225	Y
1	N	2668	Y
1	N	1568	N
1	N	2855	Y
1	N	638	Y
1	N	2559	N
1	N	2830	Y
1	N	676	Y
1	N	2257	Y
1	N	894	Y
1	N	1502	Y
1	N	2451	Y
1	N	861	N
1	N	1872	Y
1	N	1455	Y
1	N	1540	Y
1	N	259	Y
1	N	185	N
1	N	1983	N
1	N	2185	Y
1	N	2386	Y
1	N	3643	Y
1	N	2190	Y
1	N	2107	Y
1	N	512	N
1	N	3083	Y
1	N	856	Y
1	N	2126	Y
1	N	2286	Y
1	N	544	N
1	N	639	Y
1	N	1788	Y
1	N	459	N
1	N	4003	Y
1	N	4663	Y
1	N	291	Y
1	N	2759	N
1	N	335	N
1	N	3007	Y
1	N	2693	Y
1	N	277	Y
1	N	930	Y
1	N	420	Y
1	N	831	Y
1	N	1730	N
1	N	1736	Y
1	N	596	Y
1	N	2263	Y
1	N	593	Y
1	N	1606	Y
1	N	2289	Y
1	N	607	Y
1	N	2882	Y
1	N	1292	Y
1	N	1603	N
1	N	1250	Y
1	N	1496	Y
1	N	1622	Y
1	N	2216	Y
1	N	1016	N
1	N	1541	N
1	N	2216	Y
1	N	2486	Y
1	N	1576	Y
1	N	2191	Y
1	N	1884	Y
1	N	2463	Y
1	N	763	Y
1	N	1586	Y
1	N	571	N
1	N	2299	Y
1	N	1743	N
1	N	413	Y
1	N	618	N
1	N	924	N
1	N	2699	Y
1	N	1190	N
1	N	2106	Y
1	N	505	Y
1	N	2910	Y
1	N	2527	Y
1	N	1505	Y
1	N	2508	Y
1	N	446	Y
1	N	2075	Y
1	N	2167	Y
1	N	849	Y
1	N	3734	Y
1	N	343	Y
1	N	1902	Y
1	N	1871	Y
1	N	2787	Y
1	N	1663	Y
1	N	3734	Y
1	N	515	Y
1	N	2654	Y
1	N	961	Y
1	N	435	Y
1	N	3119	Y
1	N	1717	N
1	N	1101	Y
1	N	2004	Y
1	N	1250	Y
1	N	1844	Y
1	N	1779	Y
1	N	863	Y
1	N	2417	Y
1	N	2663	Y
1	N	1954	Y
1	N	625	Y
1	N	2552	Y
1	N	2894	Y
1	N	1200	N
1	N	3798	Y
1	N	1094	N
1	N	1907	Y
1	N	2517	Y
1	N	1452	Y
1	N	2188	Y
1	N	673	Y
1	N	1668	Y
1	N	1711	Y
1	N	1392	N
1	N	2445	Y
1	N	1585	Y
1	N	2053	Y
1	N	2494	Y
1	N	1354	Y
1	N	663	Y
1	N	2862	Y
1	N	412	N
1	N	714	Y
1	N	1547	Y
1	N	2334	Y
1	N	699	N
1	N	1876	Y
1	N	1206	Y
1	N	2457	Y
1	N	1574	Y
1	N	327	N
1	N	2222	Y
1	N	2099	Y
1	N	2436	Y
1	N	2150	Y
1	N	930	Y
1	N	515	N
1	N	1831	Y
1	N	2697	Y
1	N	2370	Y
1	N	744	Y
1	N	621	Y
1	N	2633	Y
1	N	3755	Y
1	N	1509	Y
1	N	2004	Y
1	N	1907	Y
1	N	569	Y
1	N	1376	Y
1	N	1567	Y
1	N	1443	Y
1	N	565	Y
1	N	491	Y
1	N	1011	N
1	N	803	Y
1	N	906	Y
1	N	1509	Y
1	N	3014	N
1	N	2351	Y
1	N	952	Y
1	N	1683	Y
1	N	2511	Y
1	N	211	Y
1	N	2334	Y
1	N	534	Y
1	N	3402	Y
1	N	223	Y
1	N	894	Y
1	N	503	Y
1	N	1464	Y
1	N	1473	Y
1	N	1406	Y
1	N	430	Y
1	N	1151	Y
1	N	1119	N
1	N	1342	Y
1	N	1091	Y
1	N	370	N
1	N	382	Y
1	N	1140	Y
1	N	1632	Y
1	N	1605	Y
1	N	2586	Y
1	N	2079	Y
1	N	3032	Y
1	N	416	Y
1	N	514	N
1	N	1914	N
1	N	1468	Y
1	N	579	Y
1	N	1538	Y
1	N	2514	Y
1	N	318	Y
1	N	506	N
1	N	2604	Y
1	N	1358	Y
1	N	2285	Y
1	N	2364	Y
1	N	742	Y
1	N	1786	Y
1	N	2513	Y
1	N	1715	Y
1	N	2282	Y
1	N	378	Y
1	N	1898	Y
1	N	1737	Y
1	N	1503	Y
1	N	1927	Y
1	N	2211	Y
1	N	2003	Y
1	N	2864	Y
1	N	1168	Y
1	N	1546	Y
1	N	2263	Y
1	N	2252	Y
1	N	2129	Y
1	N	320	N
1	N	1409	Y
1	N	2256	Y
1	N	2732	Y
1	N	3162	Y
1	N	259	Y
1	N	453	N
1	N	2763	Y
1	N	761	Y
1	N	1976	Y
1	N	712	Y
1	N	2503	Y
1	N	336	Y
1	N	1274	Y
1	N	2051	Y
1	N	1709	Y
1	N	2023	Y
1	N	2472	Y
1	N	1155	Y
1	N	2330	Y
1	N	1176	Y
1	N	1737	Y
1	N	496	Y
1	N	851	Y
1	N	1075	Y
1	N	1986	Y
1	N	311	Y
1	N	1181	Y
1	N	817	Y
1	N	262	N
1	N	1493	Y
1	N	1265	Y
1	N	258	Y
1	N	744	Y
1	N	265	Y
1	N	2438	Y
1	N	672	Y
1	N	1553	N
1	N	1800	Y
1	N	3656	Y
1	N	584	Y
1	N	534	Y
1	N	1185	Y
1	N	1822	Y
1	N	2253	Y
1	N	347	N
1	N	250	Y
1	N	2104	Y
1	N	2824	N
1	N	272	N
1	N	208	Y
1	N	1873	Y
1	N	2768	Y
1	N	2546	Y
1	N	1902	Y
1	N	3007	Y
1	N	1965	Y
1	N	1856	Y
1	N	569	Y
1	N	1259	Y
1	N	1749	Y
1	N	2440	Y
1	N	2504	Y
1	N	2550	Y
1	N	1256	Y
1	N	1449	Y
1	N	1122	Y
1	N	1223	N
1	N	620	Y
1	N	2524	Y
1	N	1984	Y
1	N	629	Y
1	N	1326	Y
1	N	2247	Y
1	N	3572	N
1	N	1167	Y
1	N	2049	Y
1	N	1634	Y
1	N	322	N
1	N	1821	Y
1	N	2343	Y
1	N	3619	Y
1	N	2322	Y
1	N	2061	Y
1	N	2494	Y
1	N	2274	Y
1	N	2113	Y
1	N	2211	Y
1	N	1980	Y
1	N	4653	N
1	N	862	Y
1	N	2740	Y
1	N	2254	Y
1	N	2471	Y
1	N	1454	Y
1	N	2113	Y
1	N	1132	Y
1	N	345	N
1	N	3045	Y
1	N	1906	Y
1	N	1238	Y
1	N	1682	N
1	N	1691	Y
1	N	2407	Y
1	N	2003	Y
1	N	2356	Y
1	N	1314	Y
1	N	1304	Y
1	N	2059	Y
1	N	2083	Y
1	N	2115	Y
1	N	511	N
1	N	1782	Y
1	N	1348	Y
1	N	1344	Y
1	N	397	Y
1	N	2364	Y
1	N	1842	Y
1	N	1593	Y
2	Y	7798	Y
2	Y	4406	Y
2	Y	2668	Y
2	Y	3297	N
2	Y	3059	Y
2	Y	5963	Y
2	Y	2667	Y
2	Y	12000	Y
2	Y	2236	Y
2	Y	2074	Y
2	Y	1914	Y
2	Y	1815	Y
2	Y	5032	Y
2	Y	2994	Y
2	Y	5103	Y
2	Y	4208	Y
2	Y	6795	Y
2	Y	6487	Y
2	Y	3370	Y
2	Y	1815	Y
2	Y	2306	Y
2	Y	2276	Y
2	Y	4035	Y
2	Y	3166	Y
2	Y	2621	Y
2	Y	3162	Y
2	Y	2751	Y
2	Y	4738	Y
2	Y	2503	Y
2	Y	10766	Y
2	Y	5570	Y
2	Y	2067	Y
2	Y	4216	Y
2	Y	1921	Y
2	Y	5881	Y
2	Y	982	Y
2	Y	4282	Y
2	Y	2214	Y
2	Y	4547	Y
2	Y	2481	Y
2	Y	6275	Y
2	Y	3834	Y
2	Y	4547	Y
2	Y	6464	Y
2	Y	3054	Y
2	Y	391	Y
2	Y	8781	Y
2	Y	2276	Y
2	Y	4763	Y
2	Y	2761	Y
2	Y	3362	Y
2	Y	2834	Y
2	Y	2339	Y
2	Y	4624	Y
2	Y	2934	N
2	Y	3627	Y
2	Y	4633	Y
2	Y	2133	Y
2	Y	2128	N
2	Y	2486	N
2	Y	6310	Y
2	Y	6643	Y
2	Y	2136	Y
2	Y	651	Y
2	Y	2891	Y
2	Y	12000	Y
2	Y	3539	Y
2	Y	3779	Y
2	Y	8418	Y
2	Y	2437	Y
2	Y	2363	Y
2	Y	2901	Y
2	Y	3798	Y
2	Y	2215	Y
2	Y	3068	Y
2	Y	2408	Y
2	Y	5220	Y
2	Y	3240	Y
2	Y	5692	N
2	Y	2070	Y
2	Y	462	Y
2	Y	1853	Y
2	Y	717	Y
2	Y	7534	Y
2	Y	446	Y
2	Y	8683	Y
2	Y	2759	Y
2	Y	3401	Y
2	Y	4906	Y
2	Y	2304	Y
2	Y	2328	Y
2	Y	3958	Y
2	Y	2827	N
2	Y	2295	Y
2	Y	5670	Y
2	Y	5427	Y
2	Y	5727	Y
2	Y	1736	Y
2	Y	3013	Y
2	Y	3574	Y
2	Y	2037	Y
2	Y	3386	Y
2	Y	2832	Y
2	Y	4006	Y
2	Y	2034	Y
2	Y	10779	Y
2	Y	2541	Y
2	Y	273	Y
2	Y	2320	Y
2	Y	5346	Y
2	Y	1513	Y
2	Y	3167	Y
2	Y	6482	Y
2	Y	3314	Y
2	Y	2869	Y
2	Y	2379	Y
2	Y	3170	Y
2	Y	5400	Y
2	Y	2718	Y
2	Y	2530	Y
2	Y	4067	Y
2	Y	6348	Y
2	Y	3925	Y
2	Y	4205	Y
2	Y	3306	Y
2	Y	435	Y
2	Y	3733	Y
2	Y	6670	Y
2	Y	5275	Y
2	Y	10792	Y
2	Y	3437	Y
2	Y	2398	Y
2	Y	3336	Y
2	Y	2645	Y
2	Y	2011	Y
2	Y	7845	Y
2	Y	3224	Y
2	Y	2602	Y
2	Y	2282	Y
2	Y	6731	Y
2	Y	968	Y
2	Y	2208	Y
2	Y	2265	Y
2	Y	480	Y
2	Y	4315	Y
2	Y	5371	Y
2	Y	6847	Y
2	Y	3849	Y
2	Y	2675	N
2	Y	534	N
2	Y	2128	Y
2	Y	2342	Y
2	Y	2197	Y
2	Y	3827	Y
2	Y	3770	Y
2	Y	9648	Y
2	Y	4162	Y
2	Y	5608	Y
2	Y	5865	Y
2	Y	2990	Y
2	Y	2886	Y
2	Y	7755	Y
2	Y	7152	Y
2	Y	2093	Y
2	Y	12000	Y
2	Y	2127	Y
2	Y	4533	Y
2	Y	4015	Y
2	Y	858	Y
2	Y	2439	Y
2	Y	2812	Y
2	Y	3455	Y
2	Y	5168	Y
2	Y	2079	Y
2	Y	1370	Y
2	N	1437	Y
2	N	965	N
2	N	1746	Y
2	N	1713	Y
2	N	840	N
2	N	615	N
2	N	1548	N
2	N	2457	Y
2	N	2974	Y
2	N	1496	Y
2	N	1592	Y
2	N	2191	Y
2	N	1327	Y
2	N	558	Y
2	N	1687	Y
2	N	2260	Y
2	N	3864	Y
2	N	1574	Y
2	N	4210	Y
2	N	810	N
2	N	2590	Y
2	N	2282	Y
2	N	1643	Y
2	N	818	Y
2	N	1652	Y
2	N	511	Y
2	N	774	Y
2	N	1697	Y
2	N	2043	Y
2	N	1839	Y
2	N	2193	N
2	N	228	N
2	N	968	N
2	N	1948	Y
2	N	984	Y
2	N	1258	Y
2	N	1673	Y
2	N	1937	Y
2	N	2975	Y
2	N	1866	Y
2	N	2197	Y
2	N	2440	Y
2	N	660	Y
2	N	1069	N
2	N	2430	Y
2	N	2264	Y
2	N	2121	Y
2	N	2141	Y
2	N	2139	Y
2	N	1264	N
2	N	359	N
2	N	534	Y
2	N	1376	Y
2	N	1477	Y
2	N	2101	Y
2	N	1797	Y
2	N	973	Y
2	N	1882	Y
2	N	819	Y
2	N	1753	Y
2	N	3343	Y
2	N	2261	N
2	N	2853	N
2	N	768	Y
2	N	2386	Y
2	N	1435	Y
2	N	2154	Y
2	N	2258	Y
2	N	1510	Y
2	N	915	Y
2	N	1204	Y
2	N	893	Y
2	N	2168	Y
2	N	1636	Y
2	N	2296	Y
2	N	2356	Y
2	N	471	N
[truncated: 172,701 more rows]
